# Supplementary material for: Microbiome Resilience and Health Implications for People in Half-Year Travel
Source: Front Immunol. 2022 Feb 24;13:848994. doi: 10.3389/fimmu.2022.848994 (PMC8907539; doi:10.3389/fimmu.2022.848994)
Supplement: Supplementary file 2 [file Table_1.xlsx]

## Sheet: count
Supplementary Table 1. Information for metagenomic sequencing data and the results of assembly.
Sample	# reads of R1 document	Size of R1 document (fastq)	# reads of R2 document	Size of R2 document (fastq)	Contigs	Total length of contigs	Max.	Avg.	N50	Total proteins	Complete proteins	Partial proteins	Unique proteins
BJN4T1	1033689	29565958635	1584443	29565958635	94280	207835933	406964	2204	5746	253231	180308	72923	174188
BJN4T2	1035049	29477156784	1585819	29477156784	76356	172942256	407329	2265	5265	207485	148289	59196	143391
BJN4T4	468325	17256839212	900133	17256839212	87703	209045159	612793	2384	8411	251442	182588	68854	171110
BJN4T6	774729	29721192667	607168	29721192667	149437	355871327	573643	2381	6705	431174	312515	118659	290625
BJN8T1	945484	29523089694	1467616	29523089694	154322	389507818	559894	2524	8858	466125	344233	121892	322023
BJN8T2	455198	16713637868	873136	16713637868	104799	271536648	749017	2591	10440	320451	238193	82258	221674
BJN8T3	461133	16468765212	866524	16468765212	102168	257471703	426228	2520	9492	306191	225903	80288	212841
BJN8T4	435718	16321639967	846591	16321639967	128509	278662584	749016	2168	5548	343916	242835	101081	228279
BJN8T5	914468	29637471858	748649	29637471858	121802	273635491	560006	2247	5525	333507	238359	95148	222651
VTB10T16	428641	40263662998	2473454	40263662998	242052	491619227	454229	2031	4066	607093	425248	181845	392820
VTB10T17	439022	27487950566	837979	27487950566	210123	446471373	535093	2125	5291	553067	389316	163751	359410
VTB10T18	353308	36541892131	1157434	36541892131	252644	595231432	496237	2356	6811	720184	523115	197069	486316
VTB10T19	275926	28512539505	899669	28512539505	236564	567075555	684944	2397	7239	689837	503105	186732	470687
VTB10T20	277421	28551016401	903566	28551016401	222029	462816829	454232	2084	4738	573396	399830	173566	368195
VTB10T21	328566	33746640658	1064811	33746640658	383189	553989853	468210	1446	2403	687721	469733	217988	442595
VTB10T22	883744	28982090516	1734127	28982090516	191982	439202714	468214	2288	6439	532497	383157	149340	353797
VTB10T23	909816	31209256807	1819291	31209256807	206757	486664046	348418	2354	6488	576086	421921	154165	386416
VTB10T25	942570	32191333654	1889244	32191333654	217351	492394570	381841	2265	6761	595329	426643	168686	391686
VTT3T11	693356	31883819640	1927990	31883819640	267957	576893335	458505	2153	4585	720221	514599	205622	466318
VTT3T12	518536	17568404621	948347	17568404621	225039	486006966	621406	2160	5295	608021	430786	177235	402377
VTB3T21	315205	29624657339	702438	29624657339	180335	365856725	482984	2029	4449	458242	318946	139296	298522
VTB3T22	418533	26241131673	802042	26241131673	162723	401692300	483210	2469	7832	473818	347223	126595	319670
VTB3T23	268699	27712899840	886627	27712899840	211927	468976314	454034	2213	6336	574441	407247	167194	377172
VTB3T24	263844	27001520449	860974	27001520449	222181	476864368	634482	2146	5226	591296	416462	174834	389316
VTB3T25	260213	27475881487	853820	27475881487	195637	426112126	485525	2178	5810	520218	366628	153590	341001
VTT3T7	643931	29839603503	1785441	29839603503	256020	570243950	693884	2227	5556	702197	504323	197874	466123
VTT3T9	666546	30393167040	1839875	30393167040	258713	557654763	449327	2155	4679	694546	493795	200751	457709
VTB6T21	379365	29500075884	785377	29500075884	111965	228211678	434239	2038	4499	287528	199795	87733	189576
VTB6T22	445639	28167050224	855159	28167050224	95988	201668424	381010	2101	5337	249060	174562	74498	162848
VTB6T23	324234	32655045659	1045523	32655045659	143629	304658734	424712	2121	4970	378263	265779	112484	248195
VTB6T24	303953	31560184026	991463	31560184026	159448	347484167	496137	2179	5851	425602	300200	125402	280960
VTB6T26	332315	33668307253	1073286	33668307253	206241	508660760	729492	2466	7391	608319	447688	160631	419148
VTB6T27	1036185	33623770721	2025330	33623770721	152958	352004498	422514	2301	6708	423557	307231	116326	286987
VTB6T28	960319	31424624645	1881695	31424624645	148824	411592960	558919	2766	10601	478142	361934	116208	336627
VTB6T29	910851	29363257883	1768724	29363257883	175233	412655039	834443	2355	7788	494073	360170	133903	338070
VTC10T1	406408	29320318507	1398039	29320318507	169266	447223911	468233	2642	8213	513267	383734	129533	349688
VTC10T2	989695	29095225431	819746	29095225431	865971	869865157	456835	1004	910	1049111	703001	346110	677756
VTC3T1	398121	29238876341	1415784	29238876341	153939	280064492	457582	1819	3152	354192	234543	119649	221956
VTC3T2	996892	33015857992	1965769	33015857992	205864	454562337	704002	2208	6680	558449	396360	162089	370150
VTC6T1	906411	29718218788	1777872	29718218788	136566	338500425	750836	2479	9302	401652	295249	106403	275723
VTC6T2	899622	29237545710	1760734	29237545710	114165	238469121	413048	2089	5061	291964	203173	88791	190952
VTT10T11	697382	32611818814	1933165	32611818814	184945	90244731	798436	2110	4675	485449	343541	141908	316188
VTT10T12	539332	25261726519	1498553	25261726519	208159	478975736	798437	2301	5886	577990	417981	160009	385664
VTT10T4	774055	29540519700	1822096	29540519700	226381	540866725	554240	2389	5946	652082	480024	172058	441721
VTT10T5	817459	30818184692	1929258	30818184692	244808	561796532	463080	2295	5964	679315	491722	187593	455042
VTT10T7	919106	38346468721	2205260	38346468721	265237	623814222	618525	2352	6520	755726	551869	203857	514114
VTT3T15	539335	29250893720	1917378	29250893720	234673	542059756	595095	2310	6453	657101	475832	181269	442811
VTT3T18	566449	31038200869	2025074	31038200869	233411	536020318	634264	2296	6091	648775	469748	179027	436799
VTT3T19	1035772	29644768243	1587976	29644768243	180135	339969455	412197	1887	3638	436470	294635	141835	274883
VTT3T5b	895553	33389649132	2102703	33389649132	195533	363145905	697454	1857	3477	465687	313851	151836	295460
VTT6T11	468032	25498023047	1664540	25498023047	144125	325807441	558820	2261	5768	402780	291269	111511	273757
VTT6T16	529079	28280353165	1865540	28280353165	136862	337446992	516426	2466	8983	399550	294572	104978	275600
VTT6T3	779997	29282469818	1833453	29282469818	144726	331307160	558950	2289	6134	398838	287718	111120	269411
VTT6T4	744940	27922447131	1751381	27922447131	150057	325568082	411800	2170	5095	400719	284441	116278	267173
VTT6T7	888701	33306330327	2094861	33306330327	123858	287147348	385904	2318	7178	353683	257255	96428	236306
VTT6T9	564627	30838307284	2005743	30838307284	125492	338084685	497246	2694	10523	403359	306749	96610	287013
TTC1T1	657403	35020669078	2309134	35020669078	161636	386854103	727765	2393	7948	478880	352893	125987	332021
TTC3T1	665547	30217442593	1854910	30217442593	131717	286610338	389558	2176	5931	355934	255341	100593	240473
TTC4T1	567722	26184367232	1593067	26184367232	194456	472289555	425767	2429	7299	570075	421029	149046	396091
TTN11T1	204890	18761762841	1170815	18761762841	212908	437339263	464650	2054	4626	545917	379003	166914	357002
TTN5T2	252469	24084411155	1458635	24084411155	159403	401457478	560377	2519	9536	472713	350216	122497	324959
TTP2T2	551262	30287200512	1973563	30287200512	184887	454035041	556167	2456	10685	537278	394815	142463	372631
