# Supplementary material for: Microbiome Resilience and Health Implications for People in Half-Year Travel
Source: Front Immunol. 2022 Feb 24;13:848994. doi: 10.3389/fimmu.2022.848994 (PMC8907539; doi:10.3389/fimmu.2022.848994)
Supplement: Supplementary file 3 [file Table_2.xlsx]

## Sheet: merged_abundance_table_genus
Supplementary Table 2. Taxonomic compositions at the genus level for 62 fecal samples based on the metagenomic data.
Genus	BJN4T1	BJN4T2	BJN4T4	BJN4T6	BJN8T1	BJN8T2	BJN8T3	BJN8T4	BJN8T5	MTB10T16	MTB10T17	MTB10T18	MTB10T19	MTB10T20	MTB10T21	MTB10T22	MTB10T23	MTB10T25	MTB3T21	MTB3T22	MTB3T23	MTB3T24	MTB3T25	MTB6T21	MTB6T22	MTB6T23	MTB6T24	MTB6T26	MTB6T27	MTB6T28	MTB6T29	MTC10T1	MTC10T2	MTC3T1	MTC3T2	MTC6T1	MTC6T2	MTT10T11	MTT10T12	MTT10T4	MTT10T5	MTT10T7	MTT3T11	MTT3T12	MTT3T15	MTT3T18	MTT3T19	MTT3T5b	MTT3T7
Methanobrevibacter	0.02385	0.02977	0	0	0.06198	0.04417	0.01631	0.14175	0	0.01373	0	0	0	0	0	0	0	0	0	0	0	0	0	0	0	0	0	0	0	0	0	0	0	0	0	0	0	0	0	0	0	0	0.00363	0	0.0024	0.00075	0.0253	0	0
Actinomyces	0.00144	0.00039	0	0	0.00092	0	0	0	0.00101	0	0.03471	0	0.05963	0	0	0	0	0	0.00172	0	0	0	0	0	8e-05	0.00232	0	0.0023	0	0	0	0	0.03267	0	0	0	0	0.00179	0	0.00355	0.00049	0.00352	0.06191	0.00889	0.00148	0.00182	0.00366	0.00039	0.00271
Mobiluncus	0	0	0	0	0	0	0	0	0	0	0	0	0	0	0	0	0	0	0	0	0	0	0	0	0	0	0	0	0	0	0	0	0	0	0	0	0	0	0	0	0	0	0	0	0	0	0	0	0
Corynebacterium	0	0	0	0	0	0	0	0	0	0	0	0	0	0	0	0	0	0	0	0	0	0	0	0	0	0	0	0	0	0	0	0	0	0	0	0	0	0	0	0	0	0	0	0	0	0	0	0	0
Dermatophilaceae_unclassified	0	0	0	0	0	0	0	0	0	0	0	0	0	0	0	0	0	0	0	0	0	0	0	0	0	0	0	0	0	0	0	0	0	0	0	0	0	0	0	0	0	0	0	0	0	0	0	0	0
Kocuria	0	0	0	0	0	0	0	0	0	0	0	0	0	0	0	0	0	0	0	0	0	0	0	0	0	0	0	0	0	0	0	0	0	0	0	0	0	0	0	0	0	0	0	0	0	0	0	0	0
Rothia	0.00018	0	0	0	0	0	0	0	0	0	0.00029	0.0028	0.00294	0.00084	0	0	0.01121	0	0	0	0	0	9e-05	0.00049	0.00639	0.02061	0.00818	0.02367	0.00384	0.0005	0.01663	0	0.0025	0	0.00037	0.0016	0	0.00065	0.00123	0.00291	0.00278	0.00059	0.02374	0.00499	0.00086	0.00373	0.00013	0.00045	0.01065
Propionibacteriaceae_unclassified	0	0	0	0	0	0	0	0	0	0	0	0	0	0	0	0	0	0	0	0	0	0	0	0	0	0	0	0	0	0	0	0	0.00384	0	0	0	0	0	0	0	0	0	0	0	0.0027	0	0	0	0
Propionibacterium	0	0	0	0	0	0	0	0	0	0	0	0	0	0	0	0	0	0	0	0	0	0	0	0	0	0	0	0	0	0	0	0	0	0	0	0	0	0	0	0	0	0	0	0	0	0	0	0	0
Pseudonocardia	0	0	0.00818	0	0	0.00847	0.01108	0.01045	0	0	0	0	0	0	0	0	0	0	0	0	0	0	0	0	0	0	0	0	0	0	0	0	0	0	0	0	0	0	0	0	0	0	0	0	0	0	0	0	0
Bifidobacterium	8.32848	2.92204	0.84919	0.11915	1.18127	0.31078	0.31537	0.24561	1.99645	0.02062	0.02895	0.01569	0.01305	0.0144	0.02675	0.00971	0.01298	0.01124	0.99714	0.43832	0.23144	0.22999	0.29653	6.98672	0.8279	1.89054	2.52909	3.21558	0.40239	1.09432	0.17962	0.00683	0.00214	0.00699	0.03293	4.25048	1.7683	0.14743	0.07104	0.02258	0.06344	0.05051	3.02544	3.98528	0.67389	0.90214	2.65599	0.31949	1.17414
Gardnerella	0	0	0	0	0	0	0	0	0	0	0	0	0	0	0	0	0	0	0	0	0	0	0	0	0	0.0021	0	0	0	0	0	0	0	0	0	0	0	0	0	0	0	0	0	0	0	0	0	0	0
Scardovia	0	0	0	0	0	0	0	0	0	0	0	0	0	0	0	0	0	0	0	0	0	0	0	0	0	0	0	0	0	0	0	0	0	0	0	0	0	0	0	0	0	0	0.00036	0	0	0	0	0	0.00146
Adlercreutzia	0	0	0	0.00946	0.01107	0.01009	0.00393	0.0116	0.00259	0.0397	0.01165	0.08511	0.12712	0.0358	0.01623	0.01444	0.01199	0.02324	0.01073	0.00961	0.00359	0.0012	0.00275	0.0139	0	0.0042	0.00724	0.04196	0.00474	0.13994	0.17338	0.00566	0.04466	0	0	0.02937	0.00251	0.11738	0.11848	0.13059	0.17659	0.068	0.09845	0.04407	0.00993	0.00149	0	0.00048	0.07349
Atopobium	0.0003	0	0	0	0	0	0	0	0	0	0	0	0	0	0	0	0	0	0	0	0	0.00017	0.00123	0	0	0	0	0	0	0	0	0	0	0	0	0	0	0	0	0	0	6e-05	0.00341	0.00074	0.00055	0	0.00072	0	0.00402
Collinsella	0.96198	0.35844	0.37168	0.0628	0.13548	0.08752	0.03558	0.12065	0.23223	0.06935	0.10615	0.10908	0.21181	0.04728	0.14721	0.07706	0.05138	0.03421	0.15599	0.14395	0.08299	0.13309	0.20597	0.07435	0.00138	0.00885	0.01223	0.02623	0.01444	0.10596	0.01816	0.00154	0.24673	0.03887	0.12705	0.04466	0.00483	0.23392	0.23273	0.65392	0.76696	0.19788	2.61862	2.0076	0.29402	0.36031	0.66088	0.12646	1.13461
Coriobacteriaceae_noname	0	0	0	0	0	0	0	0	0	0	0	0	0	0	0	0	0	0	0	0	0	0	0	0	0	0	0	0	0	0	0	0	0	0	0	0	0	0.0018	0.00078	0	0	0	0	0	0	0	0	0	0
Cryptobacterium	0	0	0	0	0	0	0	0	0	0	0	0	0	0	0	0	0	0	0	0	0	0	0	0	0	0	0	0	0	0	0	0	0	0	0	0	0	0	0	0	0	0	0	0	0	0	0	0	0
Eggerthella	0.05686	0.06779	0.01661	0.01033	0	0	0	0	0	0.00497	0.00244	0.01023	0.02108	0.009	0.01	0.00424	0.00312	0.00558	0	0	0.00083	0	0.00068	0.06977	0.01715	0.02822	0.06091	0.16875	0.01435	0.0626	0.0673	0.01145	0.00689	0	0	0.02359	0.00505	0.11275	0.03191	0.0208	0.02008	0.07277	0.03554	0.04395	0.0093	0.00378	0.00409	0.00369	0.01576
Gordonibacter	0	0	0	0.00252	0.02325	0	0	0.01559	0.00124	0.00328	0.09364	0.06301	0.02065	0.0004	0.00202	0.00026	0.00194	0.00316	0.00183	0.00102	0.00209	0.00093	0.00418	0.00574	0.00043	0.00538	0.01261	0.02281	0.00067	0.00901	0.02059	0.00106	0.00667	0	0.00061	0.00428	0	0.11479	0.05924	0.01381	0.01586	0.02049	0.05362	0.09898	0.00487	0.00424	0	0.0021	0.0981
Olsenella	0	0	0	0	0	0	0	0	0	0	0	0	0	0	0	0	0	0	0	0	0	0	0	0.00018	0	0	0	0	0	0	0	0	0	0	0	0	0	0	0	0	0	0	0.00629	0.0015	0	0	0	0	0
Slackia	0	0	0	0	0	0	0	0	0	0	0.00263	0	0.00417	0	0	0	0	0	0	0	0	0	0	0	0	0	0	0	0	0	0	0	0.00053	0	0	0	0	0	0	0	0	0	0	0	0.00146	0	0	0	0
Bacteroides	65.1129	80.8937	80.3806	44.6574	38.6932	44.8752	54.3199	60.2781	61.1257	53.1063	56.8146	39.0005	46.6825	58.6062	58.8343	52.1576	42.8278	54.7458	9.51717	31.4487	25.7534	18.295	12.8527	2.51852	4.35064	4.5023	7.07608	9.86074	12.5377	16.1621	9.50452	61.7098	54.6834	7.4923	21.3623	9.25162	1.98141	40.5437	36.9316	21.589	32.2753	18.0522	2.6768	7.69928	44.9507	14.3391	8.16784	9.89299	6.12536
Bacteroidales_noname	0.00123	0.00178	0.00087	0	1.62656	2.9543	1.9986	0.97693	0.25088	0.12573	0.06659	0.28232	1.44831	0.14833	0.40256	0.38293	0.38356	0.34766	0.00978	0.49636	0.63783	0.44859	0.84444	0.01567	0.01145	0.09078	0.24786	1.27388	0.50499	0.9804	1.69957	0	0.24901	0.13869	0.27124	1.26847	0.4995	0.05083	1.17683	0.17393	0.82184	0.57475	0.09698	0.58146	0.24266	0.76686	0.00737	0.04368	0.31605
Barnesiella	0.00489	0.00668	0.00439	0.0014	3.41101	3.51846	2.47523	1.94454	1.19032	0	0.01662	0.009	0.0093	0.00801	0.00648	0.00185	0.00258	0.00222	0.47659	3.89607	2.93158	2.22067	3.41645	0.01573	0.01429	0.00735	0.0076	0.00786	0.0025	0.00079	0.00146	1.47308	0.00058	0.66694	1.99901	0.00161	0.00169	0.00223	0.00175	0	0	0	0.7531	3.24282	2.5535	1.9815	0.09557	0.40005	1.29932
Butyricimonas	0	0	0	0	0	0	0	0	0	0.00564	0.00762	0.00959	0.00407	0.00689	0.00049	0.00261	0.00682	0.0089	0	0	0	0	0	0	0	0	0	0	0	0	0	0.004	0	0	0	0	0	0	0.00567	0	0.00128	0.00371	0	0	0	0	0	0	0
Coprobacter	0	0	0	0	0	0	0	0	0	0.04334	0.01374	0.00694	0.02159	0.08825	0.14165	0.0332	0.00853	0.03418	0.02265	0.03908	0.01919	0.01034	0.00666	0.02392	0.0257	0.0313	0.10715	0.08006	0.08374	0.3501	0.08882	0.9944	0.02945	0.00513	0.04979	0.07351	0.0699	0	0.0052	0.03178	0.01584	0.01298	0.00167	0.0012	0.00385	0.01106	7e-05	0.00232	0.00083
Odoribacter	0	0	0	0.57293	0.8962	1.72064	1.59272	1.59201	0.44756	1.17616	1.16001	0.98148	0.82972	1.60387	0.79845	1.09989	1.53018	1.21245	0.91775	2.03635	2.5408	1.65028	1.70153	0.10614	0.05859	0.181	0.41198	0.67156	0.7851	0.83179	0.49089	1.82025	0.92954	0.41853	1.54961	0.62603	0.20392	0.15816	1.48971	0.27507	0.40074	0.71198	0.47825	0.7711	1.22989	1.1886	0.21389	0.23595	0.96851
Parabacteroides	4.90101	1.80273	6.931	1.21843	5.91026	5.75278	6.20761	4.3214	3.07244	14.5697	5.90719	11.054	10.4291	7.19853	10.3693	6.06133	4.60178	7.48867	0.76075	2.72624	2.78654	1.22095	1.79566	1.82369	1.42526	3.80248	5.24655	7.57295	6.96081	9.70704	10.1893	2.01145	2.11308	0.34776	1.58296	5.1971	1.37337	5.98969	5.48976	2.45181	3.37736	3.5882	0.16719	0.89966	1.62279	1.63139	0.4541	0.3506	0.6442
Porphyromonas	0.00053	0	0	0.00014	0.00529	0	0	0	0	3e-05	0.00776	0.0024	0.00894	0	0	0	0.00021	0	6e-05	0.0784	0.0031	0.00278	0.01246	0	0	0	0	0.00192	0	0	0	0	0.00026	0	0.00123	0	0	0	0	0	0	0	0.00286	0.00038	0.1734	0.17167	0	0	0.0027
Alloprevotella	0	0	0	0	0	0	0	0	0	0	0	0	0	0	0	0	0	0	0	0	0	0	0	0	0	0	0	0	0	0	0	0	0	0	0	0	0	0	0	0	0	0	0	0	0	0	0	0	0
Paraprevotella	0.00731	0.01097	0.00262	2.60465	5.38788	5.15292	2.79673	0.82643	0.56165	1.61443	1.48151	2.47854	0.08783	1.63792	1.83947	2.56905	2.02108	3.57777	0.01007	0.00738	0.01676	0.01654	0.01685	0.99107	0.78966	0.77754	2.23406	3.16715	1.99048	1.6824	1.50567	0	5.32585	0	0.02526	2.89622	1.22703	1.00798	0.58007	5.89478	1.82072	0.09275	0	0.00453	0	0	0.00701	0.00708	0.00018
Prevotella	0.24826	0.28002	0.00039	0	0.411	0	0.00225	0	0	0.03126	1.07934	0.43284	0.5552	0.45989	0.46015	0.38936	0.7408	0.47924	33.5711	19.9005	33.5664	35.6001	44.6746	73.8415	74.1503	69.577	58.2535	10.2521	34.061	8.16194	9.41747	0.25888	0.1971	76.2597	42.0808	28.0355	78.7253	0.04212	0.02457	0.31247	0.31944	0.21517	2.41528	5.44975	4.68141	32.8288	63.8331	64.8125	2.82248
Alistipes	2.17289	2.52997	1.29709	14.5669	12.3381	15.9297	14.7476	8.96496	2.56622	9.9577	9.76262	9.89066	6.01783	11.0598	10.5077	13.9682	15.1591	12.698	6.0248	21.4551	14.6277	11.4296	16.3154	1.45457	1.08616	3.02066	8.01253	23.2312	17.5556	35.3824	30.1906	12.6043	17.4363	4.72397	13.4503	20.3769	3.43565	5.26087	24.8407	15.9708	14.7845	27.7597	6.68722	11.1993	13.7618	12.695	1.41472	2.86895	8.38695
Candidatus_Saccharibacteria_noname	0	0	0	0	0.00045	0	0	0	0	0	0	0	0	0	0	0	0	0	0	0	0	0	0	0	0	0	0	0.00241	0	0	0.0006	0	0	0	0	0	0	0	0	0.00234	0	0.00237	0.00361	0	0	0	0	0	0
Candidatus_Saccharibacteria_noname_unclassified	0	0	0	0	0.00298	0	0.0018	0	0.00191	0	0	0	0	0	0	0	0	0	0	0	0	0	0	0	0	0.00098	0	0.00112	0.00031	0.00143	0.00144	0.00132	0.00102	0	0.00073	0	0	0.00548	0	0	0.00092	0.00168	0	0.00233	0	0	0	0	0
Bacillus	0	0	0	0	0	0	0	0	0	0	0	0	0	0	0	0	0	0	0	0	0	0	0	0	0	0	0	0	0	0	0	0	0	0	0	0	0	0	0	0	0	0	0	0	0.04689	0.03011	0.02396	0	0
Geobacillus	0	0	0	0	0	0	0	0	0	0	0	0	0	0	0	0	0	0	0	0	0	0	0	0	0	0	0	0	0	0	0	0	0	0	0	0	0	0	0	0	0	0	0	0	0	0	0	0	0
Gemella	0	0	0	0	0	0	0	0	0	0	0.00047	0	0.00434	0	0.00023	0	0	0	0	0	0	0	0	0	0	0	0	0.001	0	0	0	0	0.03643	0	0	0	0	0.00299	0.0063	0.00198	0.00034	0.00139	0.01379	0.00336	0.00056	0	0	0	0.00417
Staphylococcus	0	0	0	0	0	0	0	0	0	0	0	0	0	0	0	0	0	0	0	0	0	0	0	0	0	0	0	0	0	0	0	0	0	0	0	0	0	0	0	0	0	0	0	0	0	0	0	0	0
Abiotrophia	0	0	0	0	0	0	0	0	0	0	0	0	0	0	0	0	0	0	0	0	0	0	0	0	0	0	0	0	0.00026	0	0.00086	0	0	0	0	0	0	0	0	0	0	0	0	0	0	0	0	0	0
Carnobacterium	0	0	0	0	0	0	0	0	0	0	0	0	0	0	0	0	0	0	0	0	0	0	0	0	0	0	0	0	0	0	0	0	0	0	0	0	0	0	0	0	0	0	0	0	0.00252	0.00102	0	0	0
Granulicatella	0.00382	0.00082	0	0.00043	0	0	0.00403	0	0	0	0.00213	0.00177	0.00258	0.00265	0.00041	0	0.0036	0	0	0.00112	0	0.0021	0.00632	0	0	0.00318	0	0.00462	0.00125	0	0.00537	0.00056	0	0.00127	0.00135	0	0	0.00055	0	0.00178	0.0021	0.00073	0.00336	0.00345	0.00346	0.00175	0.00046	0	0.0019
Enterococcus	0.00324	0	0	0	0	0	0	0	0	0	0.00057	0	0	0	0.00024	0	0	0	0.36122	0.0072	0	0	0	0.00085	0	0.00842	0.00319	0	0.05395	0	7e-05	0	0.00827	0	0	0	0	0	0	0	0	0	0	0.00037	0.00937	0.01305	0.00063	0	0.03259
Lactobacillus	1.60915	1.43404	0.07521	0	0.01621	0	0.01048	0	0.00605	0.00051	0	0	0	0	0	0	0.00278	0	0.2151	0.06902	0.05142	0.12871	0.06711	0.0097	0	0.00592	0	0	0	0	0	0	0	0	0.00101	0	0	0.00025	0	0	0	0	1.06568	0.1746	0.06301	0.14828	0.41136	0.03254	0.04315
Pediococcus	0	0	0	0	0	0	0	0	0	0	0	0	0	0	0	0	0	0	0	0	0	0	0	0	0	0	0	0	0	0	0	0	0	0	0	0	0	0	0	0	0	0	0.00116	0	0	0	0	0	0
Leuconostoc	0	0	0	0	0	0	0	0	0	0	0.00168	0	0	0	0	0	0	0	0	0	0	0.00169	0.0006	0	0	0	0	0	0	0	0.00153	0	0	0	0	0	0	0	0.00506	0	0.0017	0	0.32146	0	0.00628	0.00029	0.00263	0	0.0365
Weissella	0	0.00596	0	0	0	0	0	0	0	0	0.0065	0	0	0	0	0	0	0	0	0	0.00626	0	0	0	0	0	0	0	0	0	0	0	0	0	0	0	0	0.00306	0.00476	0	0	0	2.89293	0	0.0005	0	0	0	0.23289
Lactococcus	0.00057	0.00029	0	0	0	0	0	0	0	0	0	0	0	0	0	0	0	0	0	0	0	0.0304	0.05788	0	0	0.00071	0	0	0	0	0.00027	0	0	0	0	0	0	0	0	0	0	0	0.00404	0	0.00741	0.00383	0.00128	0	0.98603
Streptococcus	0.48611	0.10399	0.1773	0.06782	0.01895	0.05148	0.01168	0.0206	0.02636	0.03739	0.0364	0.03978	0.42258	0.00895	0.08428	0	0.02848	0.00674	0.03284	0.27064	0.20371	0.30908	0.28195	0.08491	0.1899	0.34367	0.07411	0.18071	0.17383	0.05977	0.60427	0.00226	0.11908	0.03414	0.0663	0.02027	0.0045	0.07153	0.07075	0.07703	0.09555	0.24742	5.0435	1.87403	0.85198	0.5486	0.80044	0.49171	1.15143
Clostridiaceae_noname	0.01839	0.00822	0	0.01134	0	0	0	0	0	0.00578	0.00394	0.00835	0.11746	0.02752	0.04848	0.0083	0.00818	0.0329	0.00034	0.00234	0.00406	0.01026	0.00465	0	0	0	0	0	0	0	0	0	0.00535	0.00131	0.0182	0	0	0.02099	0.03531	0.01721	0.00768	0.05171	0	0.00562	0.80689	0.0045	0.00015	0	0.00672
Clostridium	0.76749	0.17369	0.31995	0.08282	0.52406	0.09789	0.42906	0.01946	0.00275	0.19458	0.52906	0.80773	2.65698	0.08791	1.45318	0.44535	1.70715	2.25365	0.02522	0.03504	0.03477	0.01753	0.01419	0.99517	0.14533	0.03836	0.08775	0.22648	0.04692	0.61084	1.81552	0.04519	0.88303	0.01277	0.04418	0.4679	0.00868	0.48074	0.26956	1.8163	2.94488	0.69119	0.33535	0.43927	0.05077	0.01797	0.00223	0.00194	0.09468
Clostridiales_Family_XIII_Incertae_Sedis_noname	0	0	0	0	0	0	0	0	0	0	0	0	0	0	0	0	0	0	0	0	0	0	0	0	0	0	0	0	0	0	0	0	0	0	0	0	0	0	0	0	0	0	0.00039	0	0	0	0	0	0
Clostridiales_Family_XIII_Incertae_Sedis_unclassified	0	0	0	0	0	0	0	0	0	0	0	0	0	0	0	0	0	0	0	0	0	0	0	0	0	0.00125	0	0.00057	0.00054	0	0	0	0	0	0	0	0	0	0	0	0	0	0.00797	0.00267	0	0.00071	0	0	0.00071
Anaerococcus	0	0	0	0	0	0	0	0	0	0	0	0	0.00256	0	0.00015	0	0	0	0	0	0	0	0	0	0	0	0	0	0	0	0	0	0.00467	0	0	0	0	0.00062	0	0	0	0	0	0	0.00554	0.00693	0	0	0.0018
Finegoldia	0	0	0	0	0	0	0	0	0	0	0	0	0.00167	0	0.00275	0	0	0	0	0	0	0	0	0	0	0	0	0	0	0	0	0	0.00076	0	0	0	0	0	0	0	0	0	0.00316	0	0.0003	0.0076	0	0	0.00507
Parvimonas	0	0	0	0	0	0	0	0	0	0	0	0	0	0	0	0	0	0	0	0	0.00051	0.00093	0	0	0	0	0	0	0	0	0	0	0	0	0.00951	0	0	0	0	0	0	0	0.00402	0	0	0	0	0	0
Peptoniphilus	0	0	0	0	0	0	0	0	0	0	0	0	0.00712	0	0.00083	0	0	0	0	0.00472	0	0	0	0	0	0	0	0	0	0	0	0	0.00447	0	0	0	0	0	0	0	0	0	0	0	0.00407	0.00463	0	0	0.00028
Clostridiales_noname	0.01131	0.0036	0.00668	0.00199	0.00155	0	0.00126	0	0	0.00169	0	0.00145	0.01876	0	0	0	0.00185	0.00171	0	0	0	0	0	0	0	0	0.00418	0.01419	7e-05	0.00516	0.01661	0.00146	0	0	0.00236	0	0	0	0	0	0.00022	0.01875	0.0009	0.00966	8e-05	0.00081	0	0	0.00034
Flavonifractor	0.21864	0.11043	0.08122	0.01706	0.09969	0.03762	0.07075	0.00877	0	0.00967	0.00997	0.01489	0.01429	0.0086	0.02051	0.00777	0.00139	0.00411	0.00276	0.00105	0.00292	0.0004	0.0019	0.01098	0.00125	0.00419	0.01035	0.03264	0.05192	0.05553	0.10168	0.00704	0.05578	0.00057	0.00402	0.0186	0.00257	0.01474	0.01324	0.02492	0.00222	0.02038	0.0042	0.00813	0.01454	0.00261	0.0007	0	0.00154
Pseudoflavonifractor	0	0	0	0	0.00033	0	0	0	0	0	0	0.00012	0.00052	0	0	0	0	0	0.00479	0.01181	0.02351	0.00918	0.01972	0	0	0	0	0	0	0	0	0	0	0.00387	0.02243	0	0	0	0	0.00016	0	0.00185	0.01065	0.04167	0.01075	0.015	0	0.00088	0.00864
Anaerofustis	0	0	0	0	0	0	0	0	0	0	0	0	0	0	0	0	0	0	0	0	0	0	0	0	0	0	0	0	0	0	0	0	0	0	0	0	0	0	0	0	0	0	0	0	0	0	0	0	0
Eubacterium	1.4558	0.66325	0.24221	19.2424	2.77707	2.36745	1.6914	2.01741	3.51004	10.9431	6.62667	21.8057	1.07965	2.76848	1.24192	2.79441	9.60398	4.42407	7.90522	6.68285	6.29835	13.3561	5.48114	1.04622	1.48916	0.8238	0.88166	6.03099	1.08936	2.86352	1.07313	3.90898	3.15401	4.55819	6.81789	4.7536	1.6649	0.78778	3.69125	15.2933	11.8849	6.54104	24.5252	11.7761	5.76499	8.63171	6.84311	8.95912	16.689
Anaerostipes	0.10946	0.04983	0.05839	0.14174	0.00935	0.00617	0.00055	0.00589	0.06664	0.00588	0.00287	0.01359	0.01822	0.02383	0.0024	0.00195	0.0033	0.00266	0.0287	0.0051	0.00766	0.01969	0.00253	0.02945	0.01392	0.05307	0.02877	0.03332	0.00508	0.05841	0.00544	0.00024	0.00255	0.00099	0.00847	0.02195	0.0051	0.00401	0.15328	0.04675	0.08052	0.04564	0.02954	0.1604	0.04744	0.02841	0.13195	0.02651	0.09577
Blautia	1.24564	0.23331	0.4654	0.2121	0.70519	0.63241	0.67879	1.03882	0.38754	0.74731	0.67083	0.39899	11.1236	0.33831	3.72705	0.56153	0.84318	1.42376	0.15341	1.55914	0.36145	1.06981	0.35178	0.35717	0.47036	0.73256	0.40354	1.79726	0.62274	0.94527	3.09914	0.12394	1.26726	0.07348	0.32588	0.38656	0.10128	2.63368	1.7482	1.38816	0.82446	0.57339	1.50384	2.5928	1.20718	0.34222	0.26156	0.13167	1.6593
Coprococcus	0.00367	0.00279	0	0.21043	0.28994	0.09821	0.08256	0.18266	0.21882	0.43156	0.49166	0.6927	0.45793	0.46275	0.20455	1.08509	0.99429	0.49533	0.63177	0.09396	0.08682	0.35617	0.1773	0.29245	0.19834	0.20811	0.27271	1.94865	0.46504	0.31842	0.61556	0.24285	0.3996	1.04215	0.79421	0.46841	0.08504	1.3464	1.17121	2.57567	3.67408	2.09661	1.96121	2.58304	1.1247	0.7035	0.42164	0.5219	1.4702
Dorea	0.29041	0.19416	0.10452	0.1951	0.5999	0.23454	0.15526	0.24739	0.14092	0.19996	0.27492	0.27718	0.27867	0.24439	0.15981	0.19056	0.16814	0.11189	0.16285	0.13756	0.33192	0.55087	0.18209	0.34737	0.08625	0.31159	0.25773	0.23187	0.12441	0.79782	0.43433	0.07037	0.43579	0.03359	0.14606	0.32214	0.06328	1.07816	0.68344	0.84109	0.73473	0.31953	2.33141	2.30478	0.549	0.4398	0.31358	0.19368	2.03155
Lachnospiraceae_noname	0.77228	0.35921	0.54693	1.46316	0.26917	0.07871	0.14574	0.07149	0.16611	0.39917	0.84672	0.50325	1.87347	0.37977	0.37371	0.25465	1.95322	0.75986	0.13198	0.10638	0.13865	0.14004	0.11532	0.09654	0.05793	0.29657	0.30449	1.19796	0.66685	0.9471	1.25268	0.32115	0.21716	0.02867	0.343	0.28099	0.04685	0.35092	0.71945	0.75307	0.59434	0.32165	1.11482	0.90702	0.6012	0.68041	0.2195	0.34208	1.29146
Oribacterium	0	0	0	0	0	0	0	0	0	0	0	0	0	0	0	0	0	0	0	0	0	0	0	0	0	0	0	0	0	0	0	0	0	0	0	0	0	0	0	0	0	0	0.00157	0	0	0	0	0	0
Roseburia	0.33124	0.10459	0.68663	5.44667	6.98586	3.9102	1.12365	3.38876	1.69563	1.22408	4.33842	2.14677	0.54564	4.64551	0.39531	10.6781	7.57848	3.08861	1.86519	3.33712	2.51659	4.35789	2.68465	0.11751	0.3795	0.59913	0.81029	0.55551	0.76696	1.82508	0.95441	6.38265	1.40421	1.25368	2.05383	0.1448	0.07808	6.34724	0.79865	6.11804	3.33059	1.0168	1.30375	1.91051	4.02289	2.22882	1.3728	1.32242	0.8162
Shuttleworthia	0	0	0	0	0	0	0	0	0	0	0	0	0	0	0	0	0	0	0	0	0	0	0	0	0	0	0	0	0	0	0	0	0	0	0	0	0	0	0	0	0	0	0	0	0	0	0	0	0
Stomatobaculum	0	0	0	0	0	0	0	0	0	0	0	0	0	0	0	0	0	0	0	0	0	0	0	0	0	0	0	0	0	0	0	0	0	0	0	0	0	0	0	0	0	0	0	0	0	0	0	0	0
Oscillibacter	0.5185	0.37836	0.14996	0.16753	4.44638	2.54881	3.01633	1.2696	0.25123	0.38364	0.4725	0.54293	1.71819	0.45711	0.43212	0.2728	0.17097	0.39943	0.08559	0.21972	0.38563	0.23466	0.31982	0.03806	0.01412	0.06451	0.13542	0.39315	0.15747	0.06415	0.45868	0.34993	1.12446	0.1322	0.24738	0.21017	0.13408	0.67561	0.42771	0.34259	0.46419	1.17657	0.01367	0.28397	0.25907	0.24423	0.03883	0.06789	0.02534
Peptostreptococcaceae_noname	0.14829	0.03208	0.07733	0.08398	0.00577	0.01291	0	0.00296	0.16229	0.00277	0.05534	0	0.01362	0	0	0	0.0473	0	0.01433	0.01647	0.0306	0.06353	0.03629	0	0.00329	0.00762	0	0.0553	0.0376	0.02298	0.00036	0.005	0	0.00386	0.02138	0.00519	0.0084	0.06197	0	0	0	0.0032	0.18276	0.1343	0.012	0.00458	0.00702	0.0165	0.20104
Peptostreptococcus	0	0	0	0	0	0	0	0	0	0	0	0	0.00114	0	0	0	0	0	0	0.00047	0.00276	0.00048	0.00104	0	0	0	0	0	0	0	0	0	0	0	0	0	0	0	0.0033	0	0	0	0.00211	0.00583	0.00372	0	0	0	0.01319
Anaerotruncus	0.0033	0.00775	0	0.01424	0.02134	0.00639	0.02829	0.05466	0	0.00837	0.0065	0.01795	0.93009	0.05175	0.13813	0.01805	0.01307	0.06701	0	0.00408	0.00254	0.00258	0.00362	0	0	0.00067	0.00354	0.04385	0.0024	0.02194	0.06138	0.00836	0.01027	0	0.00154	0.00331	0.00066	0.03798	0.19667	0.04184	0.01379	0.03798	0.00205	0.04028	0.04596	0.00465	0.0029	0	0.00739
Faecalibacterium	6.39632	5.4625	3.64463	2.09733	2.86781	1.95998	1.01545	3.65512	5.72622	1.31545	2.97472	2.3055	1.82731	3.23343	1.55268	2.17219	4.88138	1.43397	13.6968	1.23063	1.69857	2.34981	1.75602	2.93185	7.44058	3.12891	1.99854	4.00293	2.90322	3.35205	14.0221	4.09063	2.33126	0.45079	1.06691	4.94029	1.34836	21.5544	9.31656	11.4168	9.94417	2.87252	18.4262	25.7128	5.56396	6.56785	6.34268	4.03941	25.6598
Ruminococcaceae_noname	8e-05	0.00032	0	0.00104	0.68662	0.99635	0.47734	0.15996	0.03008	0.00064	0	0.00235	0.01191	0.00013	0	0	0	0	0	0.00011	0.00318	0	0.00185	0	0	0	0	0.00061	0	0	0	0	0.00076	0	0.00129	0	0	0	0	0.00072	0	0.00514	0	0.00037	0.00309	0.00211	8e-05	0	0.0001
Ruminococcus	0.41546	0.28366	0.31468	2.5395	3.04345	1.9652	1.09139	2.14233	3.31047	0.90785	2.38465	1.36357	0.78136	0.66641	0.76148	0.69124	1.99827	1.81443	0.82042	0.3286	0.58349	2.67625	0.76317	1.1189	2.5277	4.53651	1.44643	1.13946	2.42976	1.49863	2.66719	0.47371	0.71598	0.03351	0.30664	2.14034	0.55999	1.64106	3.88518	3.29916	4.48433	2.15677	7.75148	5.63725	2.54532	4.10562	1.43507	0.61698	3.60325
Subdoligranulum	0.64647	0.25707	0.43858	1.80689	3.18179	1.84472	2.15564	2.02509	3.71796	0.62292	0.97548	1.38236	2.56484	1.53335	2.25658	1.55411	0.93513	0.73768	0.55354	1.01163	2.1904	1.42684	1.91017	0.58799	0.41271	0.82454	2.58286	10.5057	2.08507	3.19283	2.44065	1.90552	1.12268	0.72071	2.01357	2.7299	1.15185	3.51522	1.34307	2.81599	1.78959	2.90778	3.89255	5.32629	1.98799	2.46913	0.67244	0.71584	5.83321
Bulleidia	0	0	0	0	0	0	0	0	0	0	0	0	0	0	0	0	0	0	0	0	0	0	0	0	0	0	0	0	0	0	0	0	0	0	0	0	0	0	0	0	0	0	0	0	0	0	0	0	0
Catenibacterium	0	0	0	0	0	0	0	0	0	0	0	0	0	0	0	0	0	0	0	0	0	0	0	0	0	0	0	0	0	0	0	0	0	0	0	0	0	0	0	0	0	0	0	0	0	0	0	0	0
Coprobacillus	0.03024	0.03174	0.15641	0	0	0	0	0	0	0	0	0	0.02255	0	0	0	0	0	0	0	0	0	0	0	0	0	0	0	0	0	0.00855	0	0	0	0	0.0002	0	0.0024	0	0.00187	0	6e-05	0.00137	0.0039	0.02411	0.02584	0	0	0
Erysipelotrichaceae_noname	0.09994	0.01468	0.0344	0	0.01544	0	0	0	0	0.00323	0	0	0.06524	0	0.01341	0	0	0.01473	0.01357	0.00101	0.00222	0.00653	0.00493	0	0	0	0.00035	0.00033	0	0	0.03795	0	0	0.07723	0.05969	0	0	0.0039	0.02478	0.019	0	0.00341	0.12486	0.14039	0.05683	0.03426	0.00369	0.02724	0.07843
Holdemania	0	0	0	0.02715	0.04911	0.03573	0.06935	0.04849	0.01038	0.06772	0.04102	0.12291	0.25631	0.08628	0.05978	0.0521	0.03153	0.06274	0.01126	0.0048	0.01603	0.00933	0.01363	0.00283	0.0011	0.00298	0.02342	0.22369	0.01947	0.0578	0.00754	0.01432	0.04767	0.00978	0.02878	0.04034	0.0052	0.11637	0.05992	0.19744	0.06697	0.24345	0.03834	0.04952	0.04299	0.01483	0.00127	0.00569	0.08561
Solobacterium	7e-05	0	0	0	0	0	0	0	0	0	0	0	0	0	0	0	0	0	0	0	0	0	0	0	0	0	0	0	0	0	0	0	0	0	0	0	0	0	0	0.00045	0	0.00049	0.01101	0.00377	0	0	0	0	0.00195
Turicibacter	0	0	0	0.00249	0	0	0	0.00068	0.00685	0	0	0	0	0	0	0	0	0	0	0	0.00049	0.002	0	0	0.00098	0	0	0	0	0	0	0	0	0	0.0006	0	0	0	0	0	0	0	0.09648	0	0	0	0	0	0.00317
Acidaminococcaceae_unclassified	0	0	0	0	0	0	0	0	0	0	0	0	0	0	0	0	0	0	0	0	0	0	0	0	0	0	0	0	0	0	0	0	0	0	0	0	0	0	0	0	0	0	0	0	0	0	0	0	0
Acidaminococcus	0	0	0	0	0	0	0	0	0	0	0	0	0	0	0	0	0	0	0	0	0	0	0	0	0	0	0	0	0	0	0	0	0	0	0	0	0	0	0	0	0	0	0	0	0.00044	0.00123	0	0	0
Phascolarctobacterium	0	0	0	0	0	0	0	0	0	0	0.02332	0.02689	0.02766	0.03164	0.02409	0.07295	0.10364	0.08276	0.02875	0.02006	0.02582	0.0227	0.02704	3.60361	3.46169	3.16302	5.65608	8.39314	12.2548	7.59604	3.0051	0	0	0	0.07312	10.2455	4.99786	0	0	0.02957	0.03162	0.02238	0	0	0.0052	0.00361	0	0.0242	0
Anaeroglobus	0	0	0	0	0	0	0	0	0	0	0	0	0.00347	0	0	0	0	0	0	0	0	0	0	0	0	0	0	0	0	0	0	0	0	0	0	0	0	0	0	0	0	0	0	0	0	0	0	0	0
Dialister	0.01319	0.00963	0.00044	0.00076	0	0	0	0	0	0.00641	0	0	0	0	0	0	0	0	0	0.0036	0	0	0	0	0	0	0	0	0	0	0	0	0	0	0	0	0	0	0	0	0	0	0	0	0	0.00135	0	0	0
Megamonas	0.00363	0.00493	0	0	0.00913	0	0	0	0	0	0.00938	0	0	0	0	0	0	0	1.59644	0.10251	0.38469	0.19521	0.14628	0.00938	0.00972	0	0	0	0	0	0	0	0	0.01926	0.04018	0	0	0	0	0	0	0	0.00872	0.04112	0.2077	1.39146	1.3799	0.12663	0.18054
Megasphaera	0.00092	0.00501	0	0	0	0	0	0	0	0	0.00046	0	0	0	0	0	0	0	0.35792	1.46499	0.56612	0.31249	1.73614	0.0051	0.00104	0	0	0.00029	0	0	0	0	0	0.61641	1.11781	0	0	0	0	0	0	0	0.0004	0.02488	0.10396	2.45939	0.4519	0.16822	0
Veillonella	0.94305	0.64013	0.46938	0.07766	0.01987	0.00302	0	0.01976	0.00429	0.00093	0.00578	0.03698	0.00045	0.00162	0.01906	0.0054	0.01288	0.00768	0.04171	0.0093	0.09366	0.16932	0.10088	0.03854	0.07725	0.11907	0.05368	0.51791	0.03753	0.01182	0.03563	0.01797	0.07587	0.06238	0.01807	0.00239	0.02732	0.02708	0.00068	0.07486	0.04294	0.00196	0.07663	0.13881	0.08811	0.06314	0.65384	0.25195	0.01696
Fusobacterium	0.00487	0.01254	0	0.00246	0	0	0	0	0	0	0	0	0	0	0	0	0	0	0	0	0	0	0	0	0	0	0	0	0	0	0	0	0	0	0	0	0	0	0	0	0	0	0	0	0	0	0	0	0
Hyphomicrobiaceae_unclassified	0	0	0	0	0	0	0	0	0	0	0	0	0	0	0	0.00354	0.00784	0	0	0	0	0	0	0	0	0	0	0	0	0	0	0	0	0	0	0	0.00836	0	0	0	0	0	0	0	0	0	0	0	0
Wolbachia	0	0	0.01855	0	0	0.03157	0.033	0.03536	0	0	0	0	0	0	0	0	0	0	0	0	0	0	0	0	0	0	0	0	0	0	0	0	0	0	0	0	0	0	0	0	0	0	0	0.02071	0	0	0	0	0
Sphingomonas	0	0	0	0	0	0	0	0	0	0	0	0	0	0	0	0	0	0	0	0	0	0	0	0	0	0	0	0	0	0	0	0	0	0	0	0	0	0	0	0.01209	0.00924	0	0	0	0	0	0	0.00225	0
Lautropia	0	0	0	0	0	0	0	0	0	0	0	0	0	0	0	0	0	0	0	0	0	0	0	0	0	0	0	0	8e-05	0	0	0	0	0	0	0	0	0	0	0	0	0	0	0	0	0	0	0	0
Burkholderiales_noname	0	0	0	0.05733	0.00032	0.0002	0.0004	0	0.00494	0.44578	0.36122	0.79246	0.05654	0.42259	0.3731	0.61037	0.2662	0.19819	0.00583	0.01331	0.00732	0.01077	0.01071	0.00015	0	0.00098	0.00063	0.00185	0.00032	0	0	0.00431	0.95333	0.00275	0.00927	0	8e-05	0.37147	0.04772	0.54941	0.57428	0.12392	0.00142	0	0.00069	0.00551	0.00596	0.01273	0
Comamonas	0	0	0	0	0	0	0	0	0	0	0	0	0	0	0	0	0	0	0	0	0	0	0	0	0	0	0	0	0	0	0	0	0	0	0	0	0	0	0	0.00337	0.00486	0	0.00106	0	0	0	0	0.0023	0
Delftia	0	0	0	0	0	0	0	0	0	0	0	0	0	0	0	0	0	0	0	0	0	0	0	0	0	0	0	0	0	0	0	0	0	0	0	0	0	0	0	0.09803	0.05153	0.00363	0.00974	0.007	0	0	0	0.02281	0.00511
Oxalobacter	0	0	0	0.00658	0	0	0.00074	0	0	0.01401	0.00114	0.01626	0.0361	0.01717	0.00313	0.01495	0.02472	0.02676	0	0	0	0.00034	0.00106	0	0	0	0.01286	0	0.00277	0.36428	0.48514	0	0	0	0	0.00132	0	0.00866	0.00865	0.00166	0.03221	0.01417	0	0.00102	0.00864	0.0088	0	0	0.00643
Parasutterella	0	0	0	0.10569	0.0509	0.0091	0.03026	0.00977	0.04162	0.34086	0.3358	0.51111	0.034	0.36046	0.24462	0.40729	0.2417	0.14626	0.01472	0.0274	0.01476	0.02552	0.02406	0	0	0.00083	0.00058	0.00055	0.00014	0	0	0.5099	0.58992	0.01193	0.02128	0	0	0.22648	0.03285	0.27266	0.26114	0.06236	0.0028	0	0.00389	0.01091	0.01639	0.02179	0
Sutterella	0.01689	0.01589	0.00089	0.01627	0.93937	1.13347	1.59957	3.4584	8.88774	0	0	0	0	0	0	0	0	0	0	0	0	0	0	0	0	0	0	0	0	0	0	0	0.01701	0	0	0	0	0	0	0	0	0	0	0.0026	0	0	0.01464	0	0
Sutterellaceae_unclassified	0	0.00224	0.00668	0.88984	0	0	0	0	0	0	0	0	0	0	0	0	0	0	0	0	0	0	0	0.00177	0.00296	0.00333	0.00033	0	0	0	0	0	0	0	0	0	0	0	0	0	0	0	0	0	0	0	0	0	0
Methylophilus	0	0	0	0	0	0	0	0	0	0	0	0	0	0	0	0.00119	0.00282	0.00299	0	0	0	0	0	0	0	0	0	0	0.00077	0.00153	0.00169	0	0	0	0.00084	0.00127	0.00114	0	0	0	0	0	0	0	0	0	0	0	0
Neisseria	0	0	0	0	0	0	0	0	0	0	0	0	0	0	0	0	0	0	0	0	0	0	0	0	0	0	0	0.00273	0	0	0	0	0	0	0	0	0	0	0	0	0	0	0	0	0	0	0	0	0
Bilophila	0.11428	0.01429	0.00068	0.24861	1.75258	1.55249	1.3932	0.60505	0.12724	0.87515	1.02999	1.21572	1.33799	1.48756	1.55603	1.16578	0.49193	0.98737	0.02161	0.23882	0.40288	0.26307	1.21918	0.18566	0.06388	0.23868	0.58396	0.65318	0.65806	0.61877	0.96902	0.40088	2.16924	0.17874	0.96845	0.67837	0.33348	0.07227	0.11494	2.58844	2.25712	4.58397	0.00327	0.12875	0.08733	0.57786	0.08911	0.25738	0.01398
Desulfovibrio	0.00759	0.00745	0	0.00397	0.01418	0	0	0	0	0	0	0	0.00135	0.0046	0	0	0	0.00137	0	0	0.04764	0.03345	0.08555	0	0	0	0	0	0	0	0	0.00616	0	0	0.0057	0	0	0	0.00172	0.00163	0	0	0.00886	0.0116	0	0.03954	0.01061	0	0
Campylobacter	0.00075	0	0	0.00069	0.00513	0	0.01101	0	0	0	0	0	0	0	0	0	0	0	0	0.00347	0	0.00013	0.00357	0	0	0	0	0	0	0	0	0	0	0	0.00247	0	0	0	0	0	0	0	0	0	0.00128	0.01012	0	0	0
Aeromonas	0	0	0	0	0	0	0	0	0	0	0	0	0	0	0	0	0.00365	0	0	0	0	0	0	0	0	0	0	0	0	0	0	0	0	0	0	0	0	0	0	0	0	0	0	0	0	0	0	0	0
Citrobacter	0.03991	0.13019	0.86336	0	0.00105	0	0	0	0	0	0.14902	0	0	0.00302	0	0	0.06198	0.03845	0.00737	0	0	0	0	0	0	0.00314	0	0.00632	0	0	0.04324	0.09545	0.0358	0	0	0	0	0	0	0	0	7e-05	0.02533	0	0.00086	0	0	0	0.00296
Cronobacter	0	0	0	0	0	0	0	0	0	0	0	0	0	0	0	0	0	0	0	0	0	0.00182	0	0	0	0	0	0	0	0	0	0	0	0	0	0	0	0	0	0	0	0	0.00761	0	0	0	0	0	0
Enterobacter	0.04395	0.00848	0.07629	0	0	0	0	0	0	0	0.01839	0	0	0	0	0	0.0061	0.27532	3.52755	0	0	0	0.00553	0	0	0.00838	0.00329	0	0.00376	0.01668	0.12306	0	0.01062	0	0.05792	0	0	0.00123	0	0	0	0	2.45045	0.02326	0.00315	0	0.00473	0	0.56983
Escherichia	0.77407	0.15167	0.20407	0.05565	0.29564	0.02043	0.12383	0.0392	0.00852	0.01493	0.66885	0.07342	1.33918	0.05024	0.97772	0.0453	0.268	0.24044	14.9985	0.24521	0.05675	0.05297	0.02709	0.12221	0.07038	0.22391	0.0673	1.78054	0.03817	0.00539	0.38166	0.06409	1.41418	0.04767	0.09267	0.01156	0.00276	4.40751	0.67139	0.0278	0.07447	0.50065	1.33092	0.5885	1.76375	0.19099	0.01489	0.01401	13.3992
Klebsiella	0.0106	0.03205	0.7855	0	0	0	0	0	0	0	0.03797	0.00267	0	0	0	0.00557	0.008	0.09028	0.08753	0.0057	0.0761	0.07288	0.06019	0	0	0.16913	0.03205	0.00356	0	0.00018	0.14001	0.01668	0	0.15173	0.51822	0.00115	0	0.07707	0.0015	0.0016	0.00314	0.01872	1.55551	0.50145	1.73324	0.837	0.17375	1.31419	0.44604
Proteus	0	0	0	0	0	0	0	0	0	0	0	0	0	0	0	0	0	0	0	0	0	0	0	0	0	0	0	0	0.32013	0	0	0	0	0	0	0	0	0	0	0	0	0	0	0	0	0	0	0	0
Raoultella	0	0	0.01695	0	0	0	0	0	0	0	0	0	0	0	0	0	0.00311	0.00037	0	0	0	0	0	0	0	0	0	0	0	0	0	0	0	0	0	0	0	0	0	0	0	0	0	0	0	0	0	0	0
Shigella	0	0	0	0	0	0	0	0	0	0	0	0	0	0	0	0	0	0	0.00778	0	0	0	0	0	0	0	0	0	0	0	0.00192	0	0	0	0	0	0	0	0	0	0	0	0	0	0	0	0	0	0
Yersinia	0	0	0	0	0	0	0	0	0	0	0	0	0	0	0	0	0	0	0	0	0	0	0	0	0	0	0	0	0	0	0	0	0	0	0.0001	0	0	0	0	0	0	0	0	0	0	0	0	0	0
Methylosarcina	0	0	0	0	0	0	0	0	0	0	0	0	0	0	0	0.00159	0.00272	0.00293	0	0	0	0	0	0	0	0	0	0	0.00084	0.00131	0.00154	0	0	0	0.00129	0.00095	0.0026	0	0	0	0	0	0	0	0	0	0	0	0
Actinobacillus	0.00114	0	0	0	0	0	0	0	0	0	0	0	0	0	0	0	0	0	0	0	0	0	0	0	0	0	0	0	0	0	0	0	0	0	0	0	0	0	0	0	0	0	0.00435	0	0	0	0	0	0
Aggregatibacter	0	0	0	0.00051	0	0	0	0	0	0	0	0	0	0	0	0	0.00113	0	0	0	0	0	0	0	0	0	0	0	0	0	0	0	0	0	0	0	0	0	0	0	0	0	0	0	0	0	0	0	0
Haemophilus	0.40502	0.04798	0.07631	0.80351	0.00111	0	0	0	0.03911	0.00016	0.00298	0.01124	0.00063	0.00064	0.04017	0.06535	0.14293	0.01637	0.04327	0.03438	0.09923	0.38662	0.08046	0.02314	0.11523	0.11356	0.02005	0.34802	0.05558	0.0139	1.50019	0.02638	0.03425	0.32922	0.00549	0.01797	0.04503	0.02405	0.00029	0.00349	0.01481	0.00096	2.24518	0.10323	0.00347	0.05045	0.22307	1.14636	0.09541
Acinetobacter	0	0	0	0	0	0	0	0	0	0	0	0	0	0	0	0	0	0	0	0	0	0	0	0	0	0	0	0	0	0	0	0	0	0	0	0	0	0	0	0	0	0	0	0	0	0	0	0	0
Pseudomonas	0	0	0	0	0	0	0	0	0	0	0	0	0	0	0	0	0	0	0	0	0.00566	0	0	0	0	0	0	0	0	0	0	0	0	0	0	0	0	0	0	0.0066	0.01269	0	0	0	0	0.0054	0.00891	0	0.00502
Pyramidobacter	0	0	0	0	0	0	0.0243	0.02232	0	0	0	0	0	0	0	0	0	0	0	0.0116	0.02195	0.0524	0.0589	0	0	0	0	0	0	0	0	0	0	0.00826	0.12615	0	0	0	0	0	0	0	0.01715	0.04239	0.00271	0.04522	0	0.02514	0
Akkermansia	0	0	0	0.07082	0	0	0	0	0	0.00656	0.00466	0.42917	3.78866	1.66793	0.00954	0.04079	0	0.07493	0	0	0.00752	0.00672	0.0055	0.00057	0	0.00606	0.01185	0.04643	0.00016	0	0	0	0.00744	0	0	0.00355	0.01405	0.23061	3.42537	1.68739	0.82441	21.8234	0.00075	0.1029	0.01673	0.06961	0	0.02884	0.00102
Saccharomyces	0	0	0	0	0	0	0	0	0	0	0	0	0	0	0	0	0	0	0	0	0	0	0	0	0	0	0	0	0	0	0	0	0	0	0.00035	0	0	0	0	0	0	0	0.00544	0	0	0	0	0	0.00017
Saccharomycetaceae_unclassified	0	0	0	0	0	0	0	0	0	0	0	0	0	0	0	0	0	0	0	0	0	0	0	0	0	0	0	0	0	0	0	0	0	0	0	0	0	0	0	0	0	0	0	0	0	0	0	0	0
Chaetomium	0	0	0	0.00034	0	0	0	0	0	0	0	0	0	0	0	0	0	0	0	0	0	0	0	0	0	0	0	0	0	0	0	0	0.00058	0	0	0	0	0	0	0	0	0	0	0	0	0	0	0	0
Myoviridae_noname	0.14254	0	0	0	0	0	0	0	0	0	0	0	0	0	0	0	0	0	0	0	0	0	0	0	0	0	0	0	0	0	0	0	0	0	0	0	0	0.00943	0	0	0	0	0	0	0	0	0	0	0
P2likeviruses	0	0	0	0	0	0	0	0	0	0	0	0	0	0	0	0	0	0	0	0	0	0	0	0	0	0	0	0	0	0	0.01596	0	0	0	0	0	0	0	0	0	0	0	0	0	0	0	0	0	0
P22likevirus	0	0	0	0	0	0	0	0	0	0	0	0	0	0	0	0	0	0	0	0	0	0	0	0	0	0	0	0	0	0	0	0	0.02817	0	0	0	0	0	0	0	0	0	0	0	0	0	0	0	0
C2likevirus	0.0004	0	0	0	0.00068	0	0	0	0	0	0	0	0.00053	0	0.25971	0	0	0	0	0	0.00113	0.00057	0	0	0	0	0.00043	0.00041	0	0	0	0	0	0	0	0	0	0	0	0	0	0	0	0.07779	0	0.00054	0	0	0
Lambdalikevirus	0	0	0	0	0	0	0	0	0	0	0	0	0	0	0	0	0	0	0	0	0	0	0	0	0	0	0	0	0	0	0.04444	0	0	0	0	0	0	0	0	0	0	0	0	0	0	0	0	0	0
Gyrovirus	0	0	0	0	0	0	0	0	0	0	0	0	0	0	0	0	0	0	0	0	0	0	0	0	0	0	0	0	0	0	0	0	0	0	0	0	0	0	0.00604	0	0	0.05911	0	0	0	0	0	0	0
Orthohepadnavirus	0.06916	0.09697	0	0	0.19817	0	0	0	0	0	0	0	0	0	0	0	0	0	0	0	0	0	0	0	0	0	0	0	0	0	0	0	0	0	0	0	0	0	0	0	0	0	0	0	0	0	0.09589	0	0
Brevidensovirus	0	0	0	0	0	0	0	0	0	0	0	0	0	0	0	0	0	0	0	0	0	0	0	0	0	0	0	0	0	0	0	0	0	0	0	0	0	0	0	0	0	0	0	0	0	0	0	0	0
Alpharetrovirus	0	0	0	0	0	0	0	0	0	0	0	0	0	0	0	0	0	0	0.00251	0	0	0	0	0	0	0	0	0	0	0	0	0	0	0	0	0	0	0	0	0	0	0	0	0	0	0	0	0	0
Gammaretrovirus	0	0	0	0	0	0	0	0	0	0	0	0	0	0	0	0	0	0	0	0	0	0	0	0	0	0	0	0	0	0	0	0	0	0	0	0	0	0	0	0	0	0	0.00108	0	0	0	0	0	0.00131
Retroviridae_noname	0	0	0	0	0	0	0	0	0	0	0	0	0	0	0	0	0	0	0	0	0	0	0	0	0	0	0	0	0	0	0	0	0	0	0	0	0	0	0	0	0	0	0.00258	0	0	0	0	0	0
Viruses_noname	0	0	0.03788	0	0	0	0	0	0	0	0	0	0	0	0	0	0	0	0.0635	0	0	0	0	0	0	0	0	0	0	0	0	0	0	0	0	0	0	0	0	0	0	0	0	0	0	0	0	0	0
[truncated: 13 more columns]
