# Supplementary material for: Microbiome Resilience and Health Implications for People in Half-Year Travel
Source: Front Immunol. 2022 Feb 24;13:848994. doi: 10.3389/fimmu.2022.848994 (PMC8907539; doi:10.3389/fimmu.2022.848994)
Supplement: Supplementary file 4 [file Table_3.xlsx]

## Sheet: Supplementary Table 2
Supplementary Table 3. Taxonomic compositions at the species level for 62 fecal samples based on the metagenomic data.
Species	BJN4T1	BJN4T2	BJN4T4	BJN4T6	BJN8T1	BJN8T2	BJN8T3	BJN8T4	BJN8T5	MTB10T16	MTB10T17	MTB10T18	MTB10T19	MTB10T20	MTB10T21	MTB10T22	MTB10T23	MTB10T25	MTB3T21	MTB3T22	MTB3T23	MTB3T24	MTB3T25	MTB6T21	MTB6T22	MTB6T23	MTB6T24	MTB6T26	MTB6T27	MTB6T28	MTB6T29	MTC10T1	MTC10T2	MTC3T1	MTC3T2	MTC6T1	MTC6T2	MTT10T11	MTT10T12	MTT10T4	MTT10T5	MTT10T7	MTT3T11	MTT3T12	MTT3T15	MTT3T18	MTT3T19	MTT3T5b	MTT3T7
Methanobrevibacter_smithii	0.02385	0.0248	0	0	0.06198	0.04417	0.0081	0.14175	0	0.00959	0	0	0	0	0	0	0	0	0	0	0	0	0	0	0	0	0	0	0	0	0	0	0	0	0	0	0	0	0	0	0	0	0	0	0.00052	0.00069	0.0253	0	0
Methanobrevibacter_unclassified	0	0.00497	0	0	0	0	0.00821	0	0	0.00415	0	0	0	0	0	0	0	0	0	0	0	0	0	0	0	0	0	0	0	0	0	0	0	0	0	0	0	0	0	0	0	0	0.00363	0	0.00188	6e-05	0	0	0
Actinomyces_cardiffensis	0	0	0	0	0	0	0	0	0	0	0	0	0	0	0	0	0	0	0	0	0	0	0	0	0	0	0	0	0	0	0	0	0	0	0	0	0	0	0	0	0	0	0	0	0	0	0	0	0
Actinomyces_graevenitzii	0.00026	0.00039	0	0	0.00092	0	0	0	0.00101	0	0	0	0	0	0	0	0	0	6e-05	0	0	0	0	0	8e-05	0.00232	0	0.0023	0	0	0	0	0	0	0	0	0	0.00179	0	0.00311	0.00049	0.00352	0.04174	0.00278	0	0	0.00145	0	0.00188
Actinomyces_johnsonii	0	0	0	0	0	0	0	0	0	0	0	0	0	0	0	0	0	0	0	0	0	0	0	0	0	0	0	0	0	0	0	0	0	0	0	0	0	0	0	0	0	0	0	0	0	0	0	0	0
Actinomyces_massiliensis	0	0	0	0	0	0	0	0	0	0	0	0	0	0	0	0	0	0	0	0	0	0	0	0	0	0	0	0	0	0	0	0	0	0	0	0	0	0	0	0	0	0	0	0	0	0	0	0	0
Actinomyces_naeslundii	0	0	0	0	0	0	0	0	0	0	0	0	0	0	0	0	0	0	0	0	0	0	0	0	0	0	0	0	0	0	0	0	0	0	0	0	0	0	0	0	0	0	0	0	0	0	0	0	0
Actinomyces_neuii	0	0	0	0	0	0	0	0	0	0	0	0	0	0	0	0	0	0	0	0	0	0	0	0	0	0	0	0	0	0	0	0	0.00747	0	0	0	0	0	0	0	0	0	0	0	0	0	0	0	0
Actinomyces_odontolyticus	0.00118	0	0	0	0	0	0	0	0	0	0	0	0	0	0	0	0	0	0	0	0	0	0	0	0	0	0	0	0	0	0	0	0	0	0	0	0	0	0	0.00044	0	0	0.02017	0.00611	0.00049	0.00146	0.00221	0.00039	0.00083
Actinomyces_oris	0	0	0	0	0	0	0	0	0	0	0	0	0	0	0	0	0	0	0	0	0	0	0	0	0	0	0	0	0	0	0	0	0	0	0	0	0	0	0	0	0	0	0	0	0	0	0	0	0
Actinomyces_sp_ICM47	0	0	0	0	0	0	0	0	0	0	0	0	0	0	0	0	0	0	0	0	0	0	0	0	0	0	0	0	0	0	0	0	0	0	0	0	0	0	0	0	0	0	0	0	0	0	0	0	0
Actinomyces_turicensis	0	0	0	0	0	0	0	0	0	0	0.03471	0	0.05963	0	0	0	0	0	0.00166	0	0	0	0	0	0	0	0	0	0	0	0	0	0.02521	0	0	0	0	0	0	0	0	0	0	0	0.00099	0.00035	0	0	0
Actinomyces_viscosus	0	0	0	0	0	0	0	0	0	0	0	0	0	0	0	0	0	0	0	0	0	0	0	0	0	0	0	0	0	0	0	0	0	0	0	0	0	0	0	0	0	0	0	0	0	0	0	0	0
Mobiluncus_unclassified	0	0	0	0	0	0	0	0	0	0	0	0	0	0	0	0	0	0	0	0	0	0	0	0	0	0	0	0	0	0	0	0	0	0	0	0	0	0	0	0	0	0	0	0	0	0	0	0	0
Corynebacterium_durum	0	0	0	0	0	0	0	0	0	0	0	0	0	0	0	0	0	0	0	0	0	0	0	0	0	0	0	0	0	0	0	0	0	0	0	0	0	0	0	0	0	0	0	0	0	0	0	0	0
Corynebacterium_matruchotii	0	0	0	0	0	0	0	0	0	0	0	0	0	0	0	0	0	0	0	0	0	0	0	0	0	0	0	0	0	0	0	0	0	0	0	0	0	0	0	0	0	0	0	0	0	0	0	0	0
Corynebacterium_variabile	0	0	0	0	0	0	0	0	0	0	0	0	0	0	0	0	0	0	0	0	0	0	0	0	0	0	0	0	0	0	0	0	0	0	0	0	0	0	0	0	0	0	0	0	0	0	0	0	0
Kocuria_rhizophila	0	0	0	0	0	0	0	0	0	0	0	0	0	0	0	0	0	0	0	0	0	0	0	0	0	0	0	0	0	0	0	0	0	0	0	0	0	0	0	0	0	0	0	0	0	0	0	0	0
Rothia_aeria	0	0	0	0	0	0	0	0	0	0	0	0	0	0	0	0	0	0	0	0	0	0	0	0	0	0.0004	0	0.00029	0	0	0	0	0	0	0	0	0	0	0	0	0	0	0	0	0	0	0	0	0
Rothia_dentocariosa	0	0	0	0	0	0	0	0	0	0	0	0	0	0	0	0	0.00032	0	0	0	0	0	0	0	0	0	0	0.00065	0	0	0	0	0	0	0	0	0	0	0	0	0	0	0.00049	0	0	0	0	0	0
Rothia_mucilaginosa	0.00018	0	0	0	0	0	0	0	0	0	0.00029	0.0028	0.00294	0	0	0	0.01089	0	0	0	0	0	9e-05	0.00049	0.00639	0.0202	0.00818	0.02273	0.00384	0	0.01663	0	0.0025	0	0.00037	0.0016	0	0.0004	0.00123	0.00291	0.00278	0.00059	0.02324	0.00499	0.00086	0.00373	0.00013	0.00045	0.01065
Rothia_unclassified	0	0	0	0	0	0	0	0	0	0	0	0	0	0.00084	0	0	0	0	0	0	0	0	0	0	0	0	0	0	0	0.0005	0	0	0	0	0	0	0	0.00025	0	0	0	0	0	0	0	0	0	0	0
Propionibacterium_propionicum	0	0	0	0	0	0	0	0	0	0	0	0	0	0	0	0	0	0	0	0	0	0	0	0	0	0	0	0	0	0	0	0	0	0	0	0	0	0	0	0	0	0	0	0	0	0	0	0	0
Pseudonocardia_unclassified	0	0	0.00818	0	0	0.00847	0.01108	0.01045	0	0	0	0	0	0	0	0	0	0	0	0	0	0	0	0	0	0	0	0	0	0	0	0	0	0	0	0	0	0	0	0	0	0	0	0	0	0	0	0	0
Bifidobacterium_adolescentis	0.00669	0.00576	0	0.00186	0.91128	0.00763	0.2427	0.14273	1.793	0.01261	0.02428	0.00628	0.00534	0.00659	0.00589	0.0011	0.00112	0.00171	0.69384	0.29286	0.13395	0.13048	0.16215	6.3237	0.41714	1.48446	1.88825	1.21838	0.28143	0.85199	0.04906	0	0.00214	0	0.00106	0.00018	0	0.00407	0.00403	0.00753	0.00518	0.00547	1.08336	2.31269	0.42896	0.65846	2.06423	0.17356	0.48811
Bifidobacterium_animalis	0.02135	0	0	0	0	0	0	0	0	0	0	0	0	0	0	0	0	0	0.00119	0	0	0	0	0.03091	0.00115	0	0	0	0	0	0	0	0	0	0	0	0	0	0	0	0	0	0	0	0	0	0	0	0
Bifidobacterium_bifidum	2.58347	1.06712	0.41437	0	0.00887	0	0	0	0	0.00729	0	0	0	0	0	0	0	0	0	0	0	0	0	0	0	0	0	0	0	0	0	0	0	0	0	0	0	0	0	0	0	0	0	0	0	0	0.00766	0	0
Bifidobacterium_catenulatum	0.00014	0	0	0	0.00117	0	0	0	0	0	0	0	0	0	0	0	0	0	0.00304	0.001	0	0.00039	0.00042	0	0	0	0	0	0	0	0	0	0	0	0	0	0	0	0	0	0	0.00052	0.01429	0.02092	0.00147	0.00522	0.01053	0.00212	0.0026
Bifidobacterium_dentium	0	0	0	0	0	0	0	0	0	0	0	0	0	0	0	0	0	0	0	0	0	0	0	0	0	0	0	0	0	0	0	0	0	0	0	0	0	0	0	0	0	0	0	0	0	0	0	0	0
Bifidobacterium_longum	3.94425	1.15114	0.34338	0.0374	0.11924	0.01912	0.04287	0.07764	0.14817	0.00072	0.00449	0.00585	0.00419	0.00661	0.00496	0.00564	0.01077	0.00919	0.22875	0.08806	0.07812	0.08032	0.10203	0.37179	0.31474	0.26403	0.36092	1.42273	0.09858	0.22051	0.07627	0	0	0.00065	0.01481	3.44896	1.05961	0.0435	0.04002	0.00551	0.00585	0.00399	0.89549	0.91797	0.16892	0.11327	0.31916	0.06308	0.45371
Bifidobacterium_pseudocatenulatum	1.7726	0.69802	0.09145	0.0799	0.1407	0.28403	0.0298	0.02524	0.05529	0	0.00018	0.00357	0.00352	0.0012	0.0159	0.00297	0.00109	0.00033	0.07032	0.05639	0.01937	0.0188	0.03191	0.26032	0.09487	0.14204	0.27992	0.57447	0.02237	0.02182	0.05429	0.00683	0	0.00635	0.01706	0.80135	0.70869	0.09986	0.02699	0.00953	0.05241	0.04054	1.0323	0.73369	0.07454	0.12519	0.25442	0.08073	0.22971
Gardnerella_vaginalis	0	0	0	0	0	0	0	0	0	0	0	0	0	0	0	0	0	0	0	0	0	0	0	0	0	0.0021	0	0	0	0	0	0	0	0	0	0	0	0	0	0	0	0	0	0	0	0	0	0	0
Scardovia_unclassified	0	0	0	0	0	0	0	0	0	0	0	0	0	0	0	0	0	0	0	0	0	0	0	0	0	0	0	0	0	0	0	0	0	0	0	0	0	0	0	0	0	0	0	0	0	0	0	0	0
Scardovia_wiggsiae	0	0	0	0	0	0	0	0	0	0	0	0	0	0	0	0	0	0	0	0	0	0	0	0	0	0	0	0	0	0	0	0	0	0	0	0	0	0	0	0	0	0	0.00036	0	0	0	0	0	0.00146
Adlercreutzia_equolifaciens	0	0	0	0.00946	0.01107	0.01009	0.00393	0.0116	0.00259	0.0397	0.01165	0.08511	0.12712	0.0358	0.01623	0.01444	0.01199	0.02324	0.01073	0.00961	0.00359	0.0012	0.00275	0.0139	0	0.0042	0.00724	0.04196	0.00474	0.13994	0.17338	0.00566	0.04466	0	0	0.02937	0.00251	0.11738	0.11848	0.13059	0.17659	0.068	0.09845	0.04407	0.00993	0.00149	0	0.00048	0.07349
Atopobium_parvulum	0.0003	0	0	0	0	0	0	0	0	0	0	0	0	0	0	0	0	0	0	0	0	0.00017	0.00123	0	0	0	0	0	0	0	0	0	0	0	0	0	0	0	0	0	0	6e-05	0.00341	0.00074	0.00055	0	0.00072	0	0.00402
Atopobium_rimae	0	0	0	0	0	0	0	0	0	0	0	0	0	0	0	0	0	0	0	0	0	0	0	0	0	0	0	0	0	0	0	0	0	0	0	0	0	0	0	0	0	0	0	0	0	0	0	0	0
Collinsella_aerofaciens	0.0006	0.0008	0	0	0.13451	0.08752	0.03558	0.12065	0.23223	0.06935	0.10615	0.10908	0.21181	0.04728	0.14721	0.07706	0.05138	0.03421	0.15599	0.14395	0.08299	0.13309	0.20597	0	0	0.00019	0	0	0	0	0	0	0.24673	0.03887	0.12705	0	0	0.23392	0.23273	0.65392	0.76696	0.19788	2.61862	2.0076	0.29402	0.36031	0.65974	0.12646	1.13461
Collinsella_intestinalis	0.87153	0.31735	0.30538	0.04918	0.00097	0	0	0	0	0	0	0	0	0	0	0	0	0	0	0	0	0	0	0.06216	0	0.00596	0.00683	0.02623	0.00843	0.10596	0.01816	0	0	0	0	0.03391	0.00483	0	0	0	0	0	0	0	0	0	0.00113	0	0
Collinsella_unclassified	0.08985	0.04029	0.0663	0.01362	0	0	0	0	0	0	0	0	0	0	0	0	0	0	0	0	0	0	0	0.01219	0.00138	0.0027	0.0054	0	0.006	0	0	0.00154	0	0	0	0.01075	0	0	0	0	0	0	0	0	0	0	0	0	0
Coriobacteriaceae_bacterium_BV3Ac1	0	0	0	0	0	0	0	0	0	0	0	0	0	0	0	0	0	0	0	0	0	0	0	0	0	0	0	0	0	0	0	0	0	0	0	0	0	0	0	0	0	0	0	0	0	0	0	0	0
Coriobacteriaceae_bacterium_phI	0	0	0	0	0	0	0	0	0	0	0	0	0	0	0	0	0	0	0	0	0	0	0	0	0	0	0	0	0	0	0	0	0	0	0	0	0	0.0018	0.00078	0	0	0	0	0	0	0	0	0	0
Cryptobacterium_curtum	0	0	0	0	0	0	0	0	0	0	0	0	0	0	0	0	0	0	0	0	0	0	0	0	0	0	0	0	0	0	0	0	0	0	0	0	0	0	0	0	0	0	0	0	0	0	0	0	0
Eggerthella_lenta	0.00698	0.00771	0.00023	8e-05	0	0	0	0	0	0.00028	0	0.0014	0.00384	0	0.00138	0	0.00011	0.00085	0	0	0	0	0	0.00473	0.00161	0.0042	0.00913	0.02881	0.00097	0.01066	0.01085	0.00018	0	0	0	0.00293	0	0.01588	0.0047	0.00064	0.00096	0.00886	0.00176	0	7e-05	0	0	0	0.00084
Eggerthella_sp_1_3_56FAA	0	0	0	0	0	0	0	0	0	0	0	0	0	0	0	0	0	0	0	0	0	0	0	0	0	0	0	0	0	0	0	0	0	0	0	0	0	0	0	0	0	0	0	0	0	0	0	0	0
Eggerthella_unclassified	0.04988	0.06008	0.01638	0.01025	0	0	0	0	0	0.0047	0.00244	0.00883	0.01724	0.009	0.00861	0.00424	0.00301	0.00474	0	0	0.00083	0	0.00068	0.06504	0.01554	0.02402	0.05178	0.13993	0.01338	0.05194	0.05645	0.01127	0.00689	0	0	0.02066	0.00505	0.09687	0.0272	0.02016	0.01912	0.0639	0.03378	0.04395	0.00922	0.00378	0.00409	0.00369	0.01492
Gordonibacter_pamelaeae	0	0	0	0.00252	0.02325	0	0	0.01559	0.00124	0.00328	0.09364	0.06301	0.02065	0.0004	0.00202	0.00026	0.00194	0.00316	0.00183	0.00102	0.00209	0.00093	0.00418	0.00574	0.00043	0.00538	0.01261	0.02281	0.00067	0.00901	0.02059	0.00106	0.00667	0	0.00061	0.00428	0	0.11479	0.05924	0.01381	0.01586	0.02049	0.05362	0.09898	0.00487	0.00424	0	0.0021	0.0981
Olsenella_uli	0	0	0	0	0	0	0	0	0	0	0	0	0	0	0	0	0	0	0	0	0	0	0	0	0	0	0	0	0	0	0	0	0	0	0	0	0	0	0	0	0	0	0	0	0	0	0	0	0
Olsenella_unclassified	0	0	0	0	0	0	0	0	0	0	0	0	0	0	0	0	0	0	0	0	0	0	0	0.00018	0	0	0	0	0	0	0	0	0	0	0	0	0	0	0	0	0	0	0.00629	0.0015	0	0	0	0	0
Slackia_exigua	0	0	0	0	0	0	0	0	0	0	0	0	0.00045	0	0	0	0	0	0	0	0	0	0	0	0	0	0	0	0	0	0	0	0	0	0	0	0	0	0	0	0	0	0	0	0	0	0	0	0
Slackia_unclassified	0	0	0	0	0	0	0	0	0	0	0.00263	0	0.00372	0	0	0	0	0	0	0	0	0	0	0	0	0	0	0	0	0	0	0	0.00053	0	0	0	0	0	0	0	0	0	0	0	0.00146	0	0	0	0
Bacteroides_caccae	0.00866	0.00924	0.00979	0.92564	4.26048	6.01152	8.27753	6.85369	1.30517	3.82255	1.07299	0.66668	28.6249	0.99193	22.1643	1.6755	1.91792	8.39686	0.25025	2.48043	1.05341	0.98775	0.90198	0.83514	1.22696	1.94946	2.79189	3.82317	4.3328	5.87308	1.47014	0.33033	1.28487	0.22638	1.41937	1.61112	0.36724	0.01622	7.98325	0.78525	0.49259	0.96812	0.14234	1.08945	2.802	2.84399	0.12873	0.07385	0.68981
Bacteroides_cellulosilyticus	0	0	0	0.18132	0	0	0	0	0.00104	0.24072	0.72115	0.2346	0.05569	0.21338	0.09884	0.26477	1.20083	1.75255	0.08517	1.18311	0.6607	0.13591	0.37272	0.01054	0.02887	0.03836	0.12157	0.19937	0.02908	0.33794	0.43646	1.78048	0.29266	0.02078	0.02671	0.05723	0.07986	0.04229	0.54501	0.30661	0.88875	0.28449	0.12107	0.86308	0.4719	0.30196	0.01902	0.07763	0.29998
Bacteroides_clarus	0	0	0	0.00276	0	0	0	0	0.00402	0.01934	0.41495	0.34754	0.45613	0.70628	0.10628	0.64724	1.6391	0.52595	0.0466	0.28359	0.13546	0.07378	0.05553	0.00225	0.00128	0.00189	0.00207	0.00206	0.00441	0.00369	0.00245	0.995	0.66961	0.02901	0.19185	0.00388	0.00406	0.46467	0.51719	0.06796	0.09369	0.23222	0.00711	0.03059	0.06845	0.18604	0.01332	0.02402	0.03269
Bacteroides_coprocola	0.00115	0.003	0	0	0.00494	0	0	0	0	0	0.02159	0.0088	0.0086	0.0075	0.00731	0.0032	0.00612	0.00345	1.55549	3.75164	4.49808	3.10686	1.39671	0.02232	0.01684	0.00887	0.00553	0.00643	0.00392	0.00238	0.00274	0.00321	0	1.38892	2.5301	0.00328	0.00308	0	0	0.0021	0.00183	0.00095	0.24635	0.52585	0.76495	0.07987	0.82349	1.85984	0.24264
Bacteroides_coprophilus	0	0	0	0	0	0	0	0	0	0	0	0	0	0	0	0	0	0	0	0	0	0	0	0	0	0	0	0	0	0	0	0	0	0	0	0	0	0	0	0	0	0	0	0	0	0	0	0	0
Bacteroides_dorei	30.6665	48.2424	35.7623	1.46404	3.96279	5.48874	5.82529	6.61769	1.13916	2.62546	2.87392	2.73602	1.98224	4.71231	1.30219	3.31205	4.15839	2.76382	0.11621	0.26366	0.3369	0.25526	0.13973	0.00887	0.00798	0.02006	0.01875	0.01882	0.01892	0.01551	0.01479	17.2347	4.6258	0.19445	0.8506	0.01708	0.02063	7.42416	1.69921	0.92175	1.62804	0.46369	0.01795	0.11377	0.05187	0.33422	0.13924	0.13347	0.05859
Bacteroides_eggerthii	0	0	0	0	0	0	0	0	0	0.00048	0.00518	0.00148	0.00145	0.00173	0.00154	0.00094	0.00134	0.00094	0.03991	1.31393	1.2706	0.27554	0.21286	0.00542	0.00418	0.00116	0.00105	0.00101	0.00022	0.00016	0	7.79615	0	0.17152	0.40363	0.00029	7e-05	0	0	0	0	5e-05	0.0054	0.1154	0.08271	0.14184	0.00511	0.02331	0.0382
Bacteroides_faecis	0	0	0	0	0	0	0	0	0	0.00067	0	0	0	0	0	0	0	0	0.00028	0.0017	0.00069	0	0.00021	0	0.00028	0	0.00069	0.0021	0.00706	0.01538	0.00627	1.89811	0	0.00336	0.00147	0.02452	0.00401	0	0	0	0	0	0.00015	0	0.00083	0	0	0	0.00043
Bacteroides_finegoldii	0	0	0	4.45202	0	0	0	0	0.02575	0.00074	0.01809	0.02678	0.04355	0.10116	0.03911	0.0318	0.0245	0.0084	0	0	0	0	0	0	0	0	0	0	0	0	0	0	0.02293	0	0	0	0	0.01109	0.01519	0.01649	0.00949	0.0124	0	0	0	0	0	0	0
Bacteroides_fragilis	0.01097	0.01092	0.00216	0.0012	0.01503	0.00666	0.00729	0.0065	0	0	0.00618	0.00208	0.00247	0.00195	0.00157	0.00234	0.00353	0.00356	0.32701	1.251	1.07588	0.59497	0.52187	0.01399	0.01191	0.02683	0.05146	0.27894	0.14153	0.14423	1.02421	0	0	0.15811	0.58725	0.04839	0.01159	0.00441	0.00596	0.00018	0	0	0.03762	0.82583	29.9154	2.66894	0.4365	0.1658	0.73977
Bacteroides_intestinalis	0.0012	0.00158	0.00025	0.1873	1.07355	1.37209	2.14791	0.47512	0.10351	0.17409	0.13509	1.14184	0.78106	0.24718	0.40401	0.15949	0.32743	0.78197	0.0776	4.47493	3.37512	0.54705	0.37417	0.01902	0.01572	0.00807	0.00907	0.02004	0.00324	0.00607	0.00685	0.15979	0.07386	0.09142	0.28856	0.00384	0.01591	0.00055	0.01414	0.09114	0.02539	0.02782	0.00708	0.02529	0.11619	0.36199	0.00679	0.01087	0.23198
Bacteroides_massiliensis	0	0	0	12.3631	0	0	0	0	0.13239	24.0164	19.985	8.5688	5.0903	19.695	13.9388	24.4579	16.6659	19.6449	0.04604	0.03498	0.06261	0.06875	0.0699	0.04123	0.03928	0.06295	0.05554	0.05736	0.05931	0.05455	0.05022	17.4031	13.2368	0.03107	0.06905	0.05262	0.06477	10.297	11.2511	5.85755	8.32113	5.19183	0.0116	0	0.00129	0.00232	0	0.01836	0.0155
Bacteroides_nordii	0.00861	0.01246	0.01452	0.02117	0.00674	0.00709	0.01162	0.00988	0.0007	0.01315	0.00737	0.00246	0.01337	0.00971	0.02246	0.02977	0.0274	0.04062	0.00398	0.03931	0.00719	0.00176	0.00295	0	0.00298	0.00897	0.04223	0.09101	0.02463	0.20199	0.3764	0.00286	0	0.00014	0.00658	0.02181	0.01619	0.00113	0.07062	0.012	0.03972	0.02555	0.00016	0.00329	0.00215	0.00382	0.0004	0.00017	0.00166
Bacteroides_oleiciplenus	0	0	0	0	0.00229	0.0027	0.00579	0.00163	0	0	0	0	0	0	0	0	0	9e-05	0	0	0	0	0	0.00149	0.00652	0.00098	0.00363	0.01311	0.03854	0.0905	0.01319	0.42756	0	0	0.00031	0.01569	0.01093	0	0	0	0	0	0	0	0	0	0	0	0
Bacteroides_ovatus	20.5493	16.6003	15.9502	0.43165	1.10529	1.61419	0.77392	1.20025	0.86254	0.37459	1.26968	1.0696	0.26299	4.0721	1.03584	2.39143	1.47413	1.02372	0.34403	1.12616	0.14517	0.31058	0.57055	0.13617	0.34497	0.18903	0.41343	0.38153	0.93796	2.09241	0.44474	1.05421	1.00985	0.16474	0.88389	0.36937	0.15963	7.98834	2.39853	1.85124	1.67683	0.78916	0.32088	0.26871	0.9781	0.25051	0.18149	0.14119	0.22671
Bacteroides_plebeius	0.06462	0.06805	0.04506	0.10557	23.2416	23.4358	31.7747	41.9368	53.1775	0	0.04275	0.01857	0.01809	0.02196	0.01584	0.01417	0.01889	0.01866	4.06618	6.02371	7.10668	7.94468	5.34925	0.04605	0.03799	0.02034	0.01912	0.01768	0.01256	0.01107	0.01068	0.01133	0.12421	4.18416	9.13282	0.01371	0.01071	0.00143	0.0024	0.00936	0.01145	0.00637	0.88761	2.32045	5.8825	3.14286	4.93375	6.47617	1.64612
Bacteroides_salyersiae	0.43414	0.98631	1.06321	0.79615	0.00859	0.00079	0.00076	0.00477	0.01137	1.83658	4.13862	2.86932	3.54517	6.26692	0.37759	0.6187	5.48946	3.15065	0.19236	2.06754	1.38377	1.16038	0.73344	0.02569	0.04861	0.06912	0.11058	0.04039	0.33124	0.87618	0.55654	1.12048	1.81735	0.21182	2.01675	1.15557	0.20991	1.65304	0.96277	0.28433	0.34222	0.97424	0.11503	0.22517	0.22724	0.14388	0.03324	0.05417	0.15676
Bacteroides_sp_2_1_22	0	0	0	0	0	0	0	0	0	0	0.1927	0	0	0	0	0	0	0	0	0	0	0	0	0	0	0	0	0	0	0	0	0	0.06263	0	0	0	0	0	0	0	0	0	0	0	0	0	0	0	0
Bacteroides_sp_2_1_56FAA	7.64214	7.06525	6.29054	0	0.06984	0	0	0	0	0	0	0	0	0	0	0	0	0	0	0	0	0	0	0	0	0	0	0	0	0	0	0	0	0	0	0	0	0	0	0	0	0	0	0	0	0	0.04675	0	0
Bacteroides_sp_3_1_19	0	0	0	0	0	0	0	0	0	0	0	0	0	0	0	0	0	0	0	0	0	0	0	0	0	0	0	0	0	0	0	0	0	0	0	0	0	0	0	0	0	2.18546	0	0	0	0	0	0	0
Bacteroides_sp_4_3_47FAA	0	0	0	0	0	0	0	0	0	0	0	0	0	0	0	0	0	0	0	0	0	0	0	0	0	0	0	0	0	0	0	0	0	0	0	0	0	0	0	0	0	0	0	0	0	0	0	0	0
Bacteroides_stercoris	0.00501	0.00567	0.00317	17.4194	3.56003	4.95027	2.47374	2.34016	3.8891	15.7714	16.3797	14.2719	4.14728	14.4098	15.5632	11.3036	5.56649	11.9838	0.04054	0.03207	0.07141	0.07386	0.07163	0.2401	0.1954	0.36148	0.80447	0.48554	1.01258	2.29068	2.70749	0.0072	24.7773	0.00264	0.04768	1.58002	0.26153	6.10741	9.5591	8.44703	13.3302	5.52023	0.01151	0.00673	7e-05	0.00041	0.00603	0.02694	0.01157
Bacteroides_thetaiotaomicron	1.30748	2.30446	3.84531	0.42033	0.17393	0.76142	0.94872	0.36547	0.11191	0.95631	0.22939	0.18078	0.1271	0.45223	0.44804	0.33817	0.23399	0.19594	0.27748	1.13644	0.76672	0.2163	0.28081	0.04919	0.22262	0.12328	0.15725	0.34647	0.9718	2.2483	0.51036	1.15408	0.18814	0.07113	0.74443	1.78003	0.20824	0.42547	0.49148	0.86432	0.39214	0.17969	0.16763	0.33696	0.76674	0.26229	0.05457	0.03496	0.2893
Bacteroides_uniformis	4.12063	5.41916	17.1397	1.61927	0.04171	0.02799	0.035	0.02739	0.00427	0.0025	0.00645	0.00388	0.00188	0.0038	0.00344	0.00313	0.00349	0.00238	0.23506	1.59629	1.08406	0.47629	0.45926	0.07243	0.09503	0.20791	0.4291	0.70784	0.38497	0.12807	0.19787	7.95209	0.00821	0.09907	0.36755	0.25759	0.15932	0.00921	0.00103	0.05924	0.0239	0.00083	0.15365	0.30651	0.60028	0.33241	0.06616	0.11011	0.21071
Bacteroides_vulgatus	0.00694	0.00464	0.00053	4.03563	0.14527	0.27618	0.08889	0.06729	0.2306	3.0751	9.01901	6.76037	1.50167	6.64973	3.28709	6.71688	3.97908	3.97004	1.75476	3.21074	2.65597	1.96795	1.26707	0.93494	1.99563	1.37227	1.97779	3.31103	4.08318	1.69983	1.65974	2.13369	6.44766	0.33017	1.44203	2.10493	0.33983	5.90837	1.3748	1.87698	4.91612	1.17755	0.15971	0.58783	1.96508	2.8812	1.21453	0.56113	0.55921
Bacteroides_xylanisolvens	0.28555	0.16024	0.25385	0.23088	1.02116	0.9197	1.94874	0.37149	0.12671	0.17613	0.27481	0.08896	0.01847	0.04157	0.0169	0.1865	0.08978	0.47753	0.05822	1.17744	0.063	0.09729	0.07208	0.05367	0.04759	0.03127	0.06087	0.05683	0.13978	0.07012	0.01338	0.24539	0.04142	0.11343	0.35166	0.13065	0.03387	0.18885	0.03975	0.13543	0.08186	0.01156	0.26397	0.05437	0.25292	0.4005	0.05872	0.10102	0.67374
Bacteroidales_bacterium_ph8	0.00123	0.00178	0.00087	0	1.62656	2.9543	1.9986	0.97693	0.25088	0.12573	0.06659	0.28232	1.44831	0.14833	0.40256	0.38293	0.38356	0.34766	0.00978	0.49636	0.63783	0.44859	0.84444	0.01567	0.01145	0.09078	0.24786	1.27388	0.50499	0.9804	1.69957	0	0.24901	0.13869	0.27124	1.26847	0.4995	0.05083	1.17683	0.17393	0.82184	0.57475	0.09698	0.58146	0.24266	0.76686	0.00737	0.04368	0.31605
Barnesiella_intestinihominis	0.00489	0.00668	0.00439	0.0014	3.41101	3.51846	2.47523	1.94454	1.19032	0	0.01662	0.009	0.0093	0.00801	0.00648	0.00185	0.00258	0.00222	0.47659	3.89607	2.93158	2.22067	3.41645	0.01573	0.01429	0.00735	0.0076	0.00786	0.0025	0.00079	0.00146	1.47308	0.00058	0.66694	1.99901	0.00161	0.00169	0.00223	0.00175	0	0	0	0.7531	3.24282	2.5535	1.9815	0.09557	0.40005	1.29932
Butyricimonas_synergistica	0	0	0	0	0	0	0	0	0	0.00564	0.00762	0.00959	0.00407	0.00689	0.00049	0.00261	0.00682	0.0089	0	0	0	0	0	0	0	0	0	0	0	0	0	0.004	0	0	0	0	0	0	0.00567	0	0.00128	0.00371	0	0	0	0	0	0	0
Coprobacter_fastidiosus	0	0	0	0	0	0	0	0	0	0.04334	0.01374	0.00694	0.02159	0.08825	0.14165	0.0332	0.00853	0.03418	0.02265	0.03908	0.01919	0.01034	0.00666	0.02392	0.0257	0.0313	0.10715	0.08006	0.08374	0.3501	0.08882	0.9944	0.02945	0.00513	0.04979	0.07351	0.0699	0	0.0052	0.03178	0.01584	0.01298	0.00167	0.0012	0.00385	0.01106	7e-05	0.00232	0.00083
Odoribacter_splanchnicus	0	0	0	0.57293	0.8962	1.72064	1.59272	1.59201	0.44756	1.17616	1.16001	0.98148	0.82972	1.60387	0.79845	1.09989	1.53018	1.21245	0.91775	2.03635	2.5408	1.65028	1.70153	0.10614	0.05859	0.181	0.41198	0.67156	0.7851	0.83179	0.49089	1.82025	0.92954	0.41853	1.54961	0.62603	0.20392	0.15816	1.48971	0.27507	0.40074	0.71198	0.47825	0.7711	1.22989	1.1886	0.21389	0.23595	0.96851
Parabacteroides_distasonis	0.50441	0.21915	0.96268	0.07754	1.62625	1.59192	2.09511	1.2888	0.94226	12.5221	5.07862	8.88606	8.83974	5.6088	8.17483	5.06761	3.9275	6.29363	0.28184	0.7434	0.81612	0.47411	0.5243	0.70232	0.47893	1.88482	2.85546	3.57698	2.60508	5.63098	7.56247	0	0.09134	0.1096	0.60432	1.79311	0.70933	0.01116	0.02522	0.01634	0.03322	0.0784	0.05931	0.29956	0.42053	0.55149	0.18161	0.14001	0.20207
Parabacteroides_goldsteinii	0	0	0.0002	0.00352	0.05074	0.10465	0.02653	0.02735	0.01075	0.07462	0.02482	0.02869	0.39071	0.01978	0.15799	0.01913	0.08346	0.44987	0.02729	0.58578	0.5709	0.30677	0.61748	0.01435	0.01772	0.02695	0.06554	0.27035	0.02135	0.06777	0.05599	0.24126	0.0214	0.01605	0.11442	0.01481	0.0181	0.00032	0.0614	0.00291	0.00951	0.04963	0.02358	0.13505	0.81845	0.23839	0.06643	0.01312	0.12016
Parabacteroides_johnsonii	0	0	0	0.10369	0.01299	0.00241	0.02739	0.04244	0.00627	0.02876	0.0209	0.00873	0.07788	0.03374	0.04159	0.01189	0.03831	0.04786	0.23797	1.10671	0.58247	0.31449	0.4613	0.00494	0.00401	0.00112	0.00044	0.00101	0	0	0	0.10106	0.02103	0.07733	0.34495	6e-05	0.00022	0.00895	0.02596	0.01057	0.01192	0.01825	0.02567	0.24446	0.24449	0.40952	0.06793	0.03761	0.21487
Parabacteroides_merdae	0.00728	0.00872	0.00381	0.66242	4.22028	4.0538	4.05857	2.96282	2.11316	1.94423	0.78284	2.13055	1.12081	1.53622	1.99488	0.9627	0.28817	0.69731	0.03789	0.29034	0.19621	0.11543	0.19258	1.10208	0.9246	1.8896	2.3251	3.72461	4.33438	4.00829	2.57082	1.66912	1.58894	0.02438	0.12018	3.38912	0.64574	0.22739	1.79159	0.79214	1.17001	1.5111	0.00755	0.05729	0.11198	0.12289	0.01528	0.01616	0.01823
Parabacteroides_unclassified	4.38932	1.57486	5.96431	0.37126	0	0	0	0	0	0	0	0	0	0	0	0	0.26434	0	0.17575	0	0.62083	0.01014	0	0	0	0	0	0	0	0	0	0	0.39038	0.1204	0.3991	0	0	5.74187	3.5856	1.62984	2.15269	1.93082	0.05108	0.1633	0.02735	0.30911	0.12284	0.14369	0.08889
Porphyromonas_asaccharolytica	0.00053	0	0	0	0.00449	0	0	0	0	3e-05	0.00208	0.0024	0.0085	0	0	0	0	0	0	0.01261	0	0.00039	0.00188	0	0	0	0	0.00047	0	0	0	0	0.00026	0	0	0	0	0	0	0	0	0	0	0.00038	0.08052	0.08506	0	0	0.00117
Porphyromonas_bennonis	0	0	0	0.00014	0.0008	0	0	0	0	0	0.00568	0	0	0	0	0	0.00021	0	6e-05	0.04817	0	0.00207	0.00662	0	0	0	0	0.00102	0	0	0	0	0	0	0.00045	0	0	0	0	0	0	0	0	0	0	0.01439	0	0	0
Porphyromonas_endodontalis	0	0	0	0	0	0	0	0	0	0	0	0	0	0	0	0	0	0	0	0	0	0	0	0	0	0	0	0	0	0	0	0	0	0	0	0	0	0	0	0	0	0	0.00201	0	0	0	0	0	0
Porphyromonas_gingivalis	0	0	0	0	0	0	0	0	0	0	0	0	0	0	0	0	0	0	0	0	0.0031	0	0	0	0	0	0	0	0	0	0	0	0	0	0	0	0	0	0	0	0	0	0.00085	0	0	0	0	0	0
Porphyromonas_somerae	0	0	0	0	0	0	0	0	0	0	0	0	0	0	0	0	0	0	0	0	0	0	0	0	0	0	0	0	0	0	0	0	0	0	0	0	0	0	0	0	0	0	0	0	0.07107	0.06605	0	0	0
Porphyromonas_uenonis	0	0	0	0	0	0	0	0	0	0	0	0	0.00044	0	0	0	0	0	0	0.01762	0	0.00032	0.00396	0	0	0	0	0.00043	0	0	0	0	0	0	0.00078	0	0	0	0	0	0	0	0	0	0.02181	0.00618	0	0	0.00153
Alloprevotella_unclassified	0	0	0	0	0	0	0	0	0	0	0	0	0	0	0	0	0	0	0	0	0	0	0	0	0	0	0	0	0	0	0	0	0	0	0	0	0	0	0	0	0	0	0	0	0	0	0	0	0
Paraprevotella_clara	0.00192	0.0043	0	0.57943	2.70535	2.60825	1.43024	0.43178	0.29706	0.59884	0.50292	0.86648	0.04028	0.55538	0.66879	0.89511	0.61661	1.18878	0.00305	0.00182	0.00641	0.00828	0.00773	0.43117	0.28746	0.33794	1.10283	1.64374	0.70146	0.90578	0.69231	0	1.76581	0	0.01173	1.19762	0.49689	0.34355	0.24506	1.97452	0.53646	0.04233	0	0	0	0	0.0041	0.00115	0
Paraprevotella_unclassified	0.00539	0.00667	0.00262	2.02064	2.38202	2.28257	1.22749	0.34636	0.23521	0.91994	0.88538	1.45123	0.04396	0.98048	1.04601	1.49381	1.28654	2.15702	0.0068	0.00526	0.00966	0.00826	0.0088	0.53003	0.47909	0.41124	1.04488	1.41236	1.23508	0.71971	0.77083	0	3.23574	0	0.01218	1.59889	0.69189	0.59223	0.28839	3.53455	1.16879	0.04433	0	0.00453	0	0	0.00291	0.00593	0.00018
Paraprevotella_xylaniphila	0	0	0	0.00459	0.30051	0.26211	0.139	0.04828	0.02937	0.09565	0.09321	0.16084	0.00359	0.10206	0.12467	0.18013	0.11793	0.23197	0.00022	0.0003	0.0007	0	0.00032	0.02988	0.0231	0.02836	0.08635	0.11104	0.05393	0.0569	0.04253	0	0.32431	0	0.00135	0.09971	0.03825	0.0722	0.04662	0.38572	0.11547	0.00608	0	0	0	0	0	0	0
Prevotella_bergensis	0	0	0	0	0	0	0	0	0	0	0	0	0	0	0	0	0	0	0	0	0	0	0	0	0	0	0	0	0	0	0	0	0	0	0	0	0	0	0	0	0	0	0	0	0	0	0	0	0
Prevotella_bivia	0	0	0	0	0	0	0	0	0	0.00101	0.00301	0	0.00581	0	0.14069	0.00472	0.20494	0.00731	0	0.00483	0.0064	0.0016	0.01188	0	0	0	0	0	0	0	0	0	0.01452	0	0.01011	0	0	0.01838	0.00796	0	0	0	0	0	0.27994	0.03398	0	0.00119	0.02588
Prevotella_buccalis	0	0	0	0	0	0	0	0	0	0	0.00125	0	0.00068	0	0	0	0	0	0.00245	0.05691	0	0.00659	0.01329	0	0	0	0	0	0	0	0	0	0.00128	0	0.00098	0	0	0	0	0	0	0	0	0	0.00054	0.00789	0	0	0
Prevotella_copri	0.24826	0.28002	0.00039	0	0.411	0	0.00225	0	0	0.01924	0.91653	0.42438	0.39011	0.45989	0.31946	0.38464	0.5317	0.45185	33.5686	19.8388	33.56	35.5919	44.647	73.8415	74.1503	69.577	58.2535	10.2487	34.061	8.16194	9.41747	0.25888	0	76.2597	42.0672	28.0355	78.7253	0.01289	0.01028	0.3114	0.31515	0.21111	2.41528	5.44975	4.40038	32.783	63.8331	64.8113	2.7966
Prevotella_disiens	0	0	0	0	0	0	0	0	0	0.0062	0.01722	0.00061	0.04807	0	0	0	0.00245	0.00043	0	0	0	0	0	0	0	0	0	0	0	0	0	0	0.09758	0	0	0	0	0	0	0	0	0	0	0	0	0	0	0	0
Prevotella_histicola	0	0	0	0	0	0	0	0	0	0	0	0	0	0	0	0	0	0	0	0	0	0	0	0	0	0	0	0	0	0	0	0	0	0	0	0	0	0	0	0	0	0	0	0	0	0	0	0	0
Prevotella_maculosa	0	0	0	0	0	0	0	0	0	0	0	0	0	0	0	0	0	0	0	0	0	0	0	0	0	0	0	0	0	0	0	0	0	0	0	0	0	0	0	0	0	0	0	0	0	0	0	0	0
Prevotella_melaninogenica	0	0	0	0	0	0	0	0	0	0	0	0	0	0	0	0	0	0	0	0	0	0	0	0	0	0	0	0	0	0	0	0	0	0	0	0	0	0	0	0	0	0	0	0	0	0	0	0	0
Prevotella_salivae	0	0	0	0	0	0	0	0	0	0	0	0	0	0	0	0	0	0	0	0	0	0	0	0	0	0	0	0	0	0	0	0	0	0	0	0	0	0	0	0	0	0	0	0	0	0	0	0	0
Prevotella_timonensis	0	0	0	0	0	0	0	0	0	0.00481	0.14132	0.00785	0.11053	0	0	0	0.00171	0.01964	0	0	0	0	0.00245	0	0	0	0	0.00334	0	0	0	0	0.08372	0	0.00249	0	0	0.01086	0.00634	0.00107	0.00428	0.00406	0	0	0.00055	0.00393	0	0	0
Alistipes_finegoldii	0	0	0	0.29656	0.06611	0.07074	0.03137	0.0334	0.01597	0.69061	0.85517	1.0168	1.18624	0.99458	0.81341	1.15931	1.54243	1.21441	0.02217	0.10588	0.08498	0.08632	0.078	0.11316	0.09561	0.21914	0.56795	1.69877	1.00353	3.87863	1.96309	1.35886	1.23651	0.02267	0.07006	0.63373	0.18486	0.1464	1.25277	1.18963	0.97413	2.37674	0.02299	0.02411	0.10025	0.06929	0.00317	0.01605	0.04194
Alistipes_indistinctus	0	0	0	0.01688	0	0	0	0	0	0.02573	0.06265	0.05256	0.08113	0.04503	0.07325	0.04848	0.07018	0.08037	0.03296	1.90426	0.13989	0.05783	0.18905	0.01161	0.02158	0.03375	0.13736	1.02255	0.73736	1.84779	5.9283	0.02738	0.05079	0.01825	0.21197	0.53657	0.14255	0.01177	0.14193	0.03852	0.05658	0.54957	0.03783	0.03317	0.51026	0.05246	0.01123	0.01961	0.03656
Alistipes_onderdonkii	2.15241	2.44889	1.28311	0.14023	0.53347	0.56709	0.88539	0.87479	0.15804	1.56316	1.65455	0.6894	0.55787	1.3543	1.00346	1.46401	2.11758	2.68505	0.17788	2.04828	1.71466	1.13831	1.50565	0.01086	0.02139	0.02955	0.07173	0.25531	0.03939	0.16507	0.31516	0.37342	1.65118	0.10955	0.63034	0.0384	0.10043	1.9692	5.81956	0.55904	1.88226	6.02514	0.21775	0.8417	2.00038	1.14531	0.05979	0.10018	0.44807
Alistipes_putredinis	0.01893	0.02296	0.01316	11.6341	10.224	13.1235	12.3966	7.02999	2.0389	6.00465	4.7363	4.85837	1.32471	5.97734	6.39673	8.11046	6.66073	5.5092	5.1566	13.674	10.567	8.83227	12.3362	0.97065	0.64765	2.06073	5.66477	17.6173	13.2267	24.0845	18.773	7.8092	11.496	3.97287	10.5643	17.0886	2.56157	2.87852	15.052	10.8257	9.37675	12.8054	5.83623	9.71634	9.36675	9.93086	1.22378	2.39487	6.83896
Alistipes_senegalensis	0	0.00013	0	0.00669	0.51244	0.7126	0.44144	0.38504	0.08176	0.00547	0.00536	0.00833	0.0159	0.00688	0.0074	0.0041	0.00704	0.00695	0.00195	0.03982	0.03949	0.01769	0.03736	0	0	0.00063	0.00128	0.00681	0.00196	0.00589	0.00672	0.00362	0.00147	0.01538	0.04771	0	0	0.00073	0.02906	0.00205	0.02497	0.01496	0.00692	0.01526	0.03199	0.02341	0.00095	0.00648	0.01908
Alistipes_shahii	0.00155	0.0013	0.00082	2.25783	1.0021	1.45569	0.99276	0.64175	0.27155	1.60478	2.44858	3.26521	2.55709	2.68166	2.10552	3.18181	4.76111	3.10058	0.63325	3.32223	1.89025	1.20123	1.95386	0.3483	0.29993	0.67687	1.56944	2.49981	2.47708	5.22968	3.13246	3.03182	3.00033	0.51598	1.49447	1.80501	0.44625	0.25424	2.39389	3.23044	2.18189	5.52527	0.53533	0.38822	1.51284	1.31429	0.11581	0.33175	0.88355
Alistipes_sp_AP11	0	0	0	0.21453	0	0	0	0	0	0.0633	0	0	0.2949	0	0.10798	0	0	0.10143	0	0.36067	0.19148	0.09591	0.21525	0	0	0	0	0.13071	0.06951	0.17086	0.0719	0	0	0.06926	0.43146	0.27468	0	0	0.15144	0.12538	0.28796	0.4626	0.03016	0.18048	0.23933	0.15942	0	0	0.11878
Alistipes_unclassified	0	0.05669	0	0	0	0	0	0	0	0	0	0	0	0	0	0	0	0	0	0	0	0	0	0	0	0	0	0	0	0	0	0	0	0	0	0	0	0	0	0	0	0	0	0	0	0	0	0	0
candidate_division_TM7_single_cell_isolate_TM7b	0	0	0	0	0	0	0	0	0	0	0	0	0	0	0	0	0	0	0	0	0	0	0	0	0	0	0	0	0	0	0	0	0	0	0	0	0	0	0	0	0	0	0	0	0	0	0	0	0
candidate_division_TM7_single_cell_isolate_TM7c	0	0	0	0	0.00045	0	0	0	0	0	0	0	0	0	0	0	0	0	0	0	0	0	0	0	0	0	0	0.00241	0	0	0.0006	0	0	0	0	0	0	0	0	0.00234	0	0.00237	0.00361	0	0	0	0	0	0
Bacillus_cereus_thuringiensis	0	0	0	0	0	0	0	0	0	0	0	0	0	0	0	0	0	0	0	0	0	0	0	0	0	0	0	0	0	0	0	0	0	0	0	0	0	0	0	0	0	0	0	0	0.04689	0.03011	0.02396	0	0
Geobacillus_kaustophilus	0	0	0	0	0	0	0	0	0	0	0	0	0	0	0	0	0	0	0	0	0	0	0	0	0	0	0	0	0	0	0	0	0	0	0	0	0	0	0	0	0	0	0	0	0	0	0	0	0
Geobacillus_unclassified	0	0	0	0	0	0	0	0	0	0	0	0	0	0	0	0	0	0	0	0	0	0	0	0	0	0	0	0	0	0	0	0	0	0	0	0	0	0	0	0	0	0	0	0	0	0	0	0	0
Gemella_haemolysans	0	0	0	0	0	0	0	0	0	0	0	0	0.00264	0	0	0	0	0	0	0	0	0	0	0	0	0	0	0	0	0	0	0	0.0276	0	0	0	0	0.00048	0.00113	0	0	0	0.00209	0	0	0	0	0	0.00417
Gemella_morbillorum	0	0	0	0	0	0	0	0	0	0	0	0	0	0	0	0	0	0	0	0	0	0	0	0	0	0	0	0.00097	0	0	0	0	0	0	0	0	0	0	0	0	0	0	0	0	0	0	0	0	0
Gemella_sanguinis	0	0	0	0	0	0	0	0	0	0	0	0	0.00034	0	0	0	0	0	0	0	0	0	0	0	0	0	0	0	0	0	0	0	0	0	0	0	0	0.00251	0.00197	0.00168	0	0.00115	0.0117	0.00336	0	0	0	0	0
Gemella_unclassified	0	0	0	0	0	0	0	0	0	0	0.00047	0	0.00136	0	0.00023	0	0	0	0	0	0	0	0	0	0	0	0	3e-05	0	0	0	0	0.00883	0	0	0	0	0	0.00321	0.0003	0.00034	0.00024	0	0	0.00056	0	0	0	0
Staphylococcus_epidermidis	0	0	0	0	0	0	0	0	0	0	0	0	0	0	0	0	0	0	0	0	0	0	0	0	0	0	0	0	0	0	0	0	0	0	0	0	0	0	0	0	0	0	0	0	0	0	0	0	0
Abiotrophia_defectiva	0	0	0	0	0	0	0	0	0	0	0	0	0	0	0	0	0	0	0	0	0	0	0	0	0	0	0	0	0.00026	0	0.00086	0	0	0	0	0	0	0	0	0	0	0	0	0	0	0	0	0	0
Carnobacterium_maltaromaticum	0	0	0	0	0	0	0	0	0	0	0	0	0	0	0	0	0	0	0	0	0	0	0	0	0	0	0	0	0	0	0	0	0	0	0	0	0	0	0	0	0	0	0	0	0.00252	0.00102	0	0	0
Granulicatella_adiacens	0	0	0	0	0	0	0	0	0	0	0	0	0	0	0	0	0	0	0	0	0	0	0.00038	0	0	0	0	0	0	0	0.00034	0	0	0	0	0	0	0	0	0	0	0	0.0006	0	0	0	0	0	0
Granulicatella_elegans	0	0	0	0	0	0	0	0	0	0	0	0	0	0	0	0	0	0	0	0	0	0	0	0	0	0	0	0	0	0	0	0	0	0	0	0	0	0	0	0	0	0	0	0	0	0	0	0	0
Granulicatella_unclassified	0.00382	0.00082	0	0.00043	0	0	0.00403	0	0	0	0.00213	0.00177	0.00258	0.00265	0.00041	0	0.0036	0	0	0.00112	0	0.0021	0.00594	0	0	0.00318	0	0.00462	0.00125	0	0.00503	0.00056	0	0.00127	0.00135	0	0	0.00055	0	0.00178	0.0021	0.00073	0.00276	0.00345	0.00346	0.00175	0.00046	0	0.0019
Enterococcus_casseliflavus	0.00097	0	0	0	0	0	0	0	0	0	0	0	0	0	0	0	0	0	0	0	0	0	0	0	0	0	0	0	0	0	0	0	0	0	0	0	0	0	0	0	0	0	0	0	0	0	0	0	0
Enterococcus_faecalis	0.00227	0	0	0	0	0	0	0	0	0	0	0	0	0	0.00024	0	0	0	0	0	0	0	0	0	0	0	0	0	0.05395	0	0	0	0	0	0	0	0	0	0	0	0	0	0	0	0	0.00502	0	0	0.02544
Enterococcus_faecium	0	0	0	0	0	0	0	0	0	0	0.00057	0	0	0	0	0	0	0	0.36122	0.0072	0	0	0	0.00085	0	0.00842	0.00285	0	0	0	7e-05	0	0.00827	0	0	0	0	0	0	0	0	0	0	0.00037	0.00937	0.00803	0.00063	0	0.00672
Enterococcus_gallinarum	0	0	0	0	0	0	0	0	0	0	0	0	0	0	0	0	0	0	0	0	0	0	0	0	0	0	0	0	0	0	0	0	0	0	0	0	0	0	0	0	0	0	0	0	0	0	0	0	0
Enterococcus_hirae	0	0	0	0	0	0	0	0	0	0	0	0	0	0	0	0	0	0	0	0	0	0	0	0	0	0	0.00034	0	0	0	0	0	0	0	0	0	0	0	0	0	0	0	0	0	0	0	0	0	0.00042
Enterococcus_mundtii	0	0	0	0	0	0	0	0	0	0	0	0	0	0	0	0	0	0	0	0	0	0	0	0	0	0	0	0	0	0	0	0	0	0	0	0	0	0	0	0	0	0	0	0	0	0	0	0	0
Lactobacillus_brevis	0	0	0	0	0	0	0	0	0	0	0	0	0	0	0	0	0	0	0	0	0	0	0	0	0	0	0	0	0	0	0	0	0	0	0	0	0	0	0	0	0	0	0.00316	0	0	0	0	0	0
Lactobacillus_casei_paracasei	0.002	0	0	0	0	0	0	0	0	0	0	0	0	0	0	0	0	0	0	0	0	0	0	0	0	0	0	0	0	0	0	0	0	0	0	0	0	0	0	0	0	0	0	0	0	0	0	0	0
Lactobacillus_crispatus	0	0	0	0	0	0	0	0	0	0	0	0	0	0	0	0	0	0	0	0	0	0	0	0	0	0	0	0	0	0	0	0	0	0	0	0	0	0	0	0	0	0	0	0	0	0.02072	0	0	0
Lactobacillus_delbrueckii	0	0	0	0	0	0	0	0	0	0	0	0	0	0	0	0	0	0	0	0	0.01673	0.01046	0.00805	0	0	0.00161	0	0	0	0	0	0	0	0	0	0	0	0	0	0	0	0	0	0	0	0	0	0	0
Lactobacillus_fermentum	0	0.00061	0	0	0	0	0	0	0	0	0	0	0	0	0	0	0	0	0	0	0	0.00523	0.00477	0	0	0	0	0	0	0	0	0	0	0	0	0	0	0	0	0	0	0	0	0	0.01053	0	0	0	0
Lactobacillus_gasseri	0	0	0	0	0	0	0	0	0	0	0	0	0	0	0	0	0	0	0	0	0	0	0	0	0	0	0	0	0	0	0	0	0	0	0	0	0	0	0	0	0	0	0	0	0	0	0	0	0
Lactobacillus_iners	0	0	0	0	0	0	0	0	0.00605	0	0	0	0	0	0	0	0	0	0	0	0	0	0	0	0	0.00431	0	0	0	0	0	0	0	0	0	0	0	0	0	0	0	0	0	0	0	0	0	0	0
Lactobacillus_mucosae	0	0	0	0	0	0	0	0	0	0	0	0	0	0	0	0	0	0	0	0	0	0	0	0.0092	0	0	0	0	0	0	0	0	0	0	0	0	0	0	0	0	0	0	0	0	0	0	0	0	0
Lactobacillus_plantarum	0	0	0	0	0	0	0	0	0	0	0	0	0	0	0	0	0	0	0	0	0	0	0	0	0	0	0	0	0	0	0	0	0	0	0.00101	0	0	0	0	0	0	0	0	0	0.0135	0	0	0	0
Lactobacillus_rhamnosus	0	0	0	0	0	0	0	0	0	0	0	0	0	0	0	0	0	0	0	0	0	0	0	0	0	0	0	0	0	0	0	0	0	0	0	0	0	0	0	0	0	0	0	0	0	0	0	0	0
Lactobacillus_ruminis	1.60715	1.38669	0.07521	0	0.01621	0	0	0	0	0.00051	0	0	0	0	0	0	0	0	0.2151	0.06902	0.03469	0.11303	0.05429	0.0005	0	0	0	0	0	0	0	0	0	0	0	0	0	0.00025	0	0	0	0	1.06163	0.1746	0.03898	0.12755	0.41136	0.03254	0.04315
Lactobacillus_sakei	0	0	0	0	0	0	0	0	0	0	0	0	0	0	0	0	0.00278	0	0	0	0	0	0	0	0	0	0	0	0	0	0	0	0	0	0	0	0	0	0	0	0	0	0.00089	0	0	0	0	0	0
Lactobacillus_salivarius	0	0	0	0	0	0	0	0	0	0	0	0	0	0	0	0	0	0	0	0	0	0	0	0	0	0	0	0	0	0	0	0	0	0	0	0	0	0	0	0	0	0	0	0	0	0	0	0	0
Lactobacillus_sanfranciscensis	0	0.04673	0	0	0	0	0.01048	0	0	0	0	0	0	0	0	0	0	0	0	0	0	0	0	0	0	0	0	0	0	0	0	0	0	0	0	0	0	0	0	0	0	0	0	0	0	0	0	0	0
Pediococcus_pentosaceus	0	0	0	0	0	0	0	0	0	0	0	0	0	0	0	0	0	0	0	0	0	0	0	0	0	0	0	0	0	0	0	0	0	0	0	0	0	0	0	0	0	0	0.00116	0	0	0	0	0	0
Leuconostoc_citreum	0	0	0	0	0	0	0	0	0	0	0	0	0	0	0	0	0	0	0	0	0	0	0.0006	0	0	0	0	0	0	0	0.00077	0	0	0	0	0	0	0	0	0	0	0	0	0	0	0	0	0	0
Leuconostoc_gelidum	0	0	0	0	0	0	0	0	0	0	0	0	0	0	0	0	0	0	0	0	0	0	0	0	0	0	0	0	0	0	0	0	0	0	0	0	0	0	0.00215	0	0	0	0	0	0.00027	0.00029	0	0	0
Leuconostoc_lactis	0	0	0	0	0	0	0	0	0	0	0	0	0	0	0	0	0	0	0	0	0	0	0	0	0	0	0	0	0	0	0.00076	0	0	0	0	0	0	0	0	0	0	0	0.32146	0	0	0	0	0	0.0365
Leuconostoc_unclassified	0	0	0	0	0	0	0	0	0	0	0.00168	0	0	0	0	0	0	0	0	0	0	0.00169	0	0	0	0	0	0	0	0	0	0	0	0	0	0	0	0	0.00291	0	0.0017	0	0	0	0.00601	0	0.00263	0	0
Weissella_cibaria	0	0.00514	0	0	0	0	0	0	0	0	0.002	0	0	0	0	0	0	0	0	0	0	0	0	0	0	0	0	0	0	0	0	0	0	0	0	0	0	0.00117	0.00476	0	0	0	2.78213	0	0.0005	0	0	0	0.23289
Weissella_confusa	0	0	0	0	0	0	0	0	0	0	0.0045	0	0	0	0	0	0	0	0	0	0.0003	0	0	0	0	0	0	0	0	0	0	0	0	0	0	0	0	0	0	0	0	0	0.0038	0	0	0	0	0	0
Weissella_unclassified	0	0.00082	0	0	0	0	0	0	0	0	0	0	0	0	0	0	0	0	0	0	0.00596	0	0	0	0	0	0	0	0	0	0	0	0	0	0	0	0	0.0019	0	0	0	0	0.10701	0	0	0	0	0	0
Lactococcus_garvieae	0.00057	0	0	0	0	0	0	0	0	0	0	0	0	0	0	0	0	0	0	0	0	0.0304	0.05788	0	0	0.00071	0	0	0	0	0	0	0	0	0	0	0	0	0	0	0	0	0.00404	0	0.00126	0	0	0	0.96973
Lactococcus_lactis	0	0.00029	0	0	0	0	0	0	0	0	0	0	0	0	0	0	0	0	0	0	0	0	0	0	0	0	0	0	0	0	0.00027	0	0	0	0	0	0	0	0	0	0	0	0	0	0.0049	0.0022	0.00128	0	0.0163
Lactococcus_raffinolactis	0	0	0	0	0	0	0	0	0	0	0	0	0	0	0	0	0	0	0	0	0	0	0	0	0	0	0	0	0	0	0	0	0	0	0	0	0	0	0	0	0	0	0	0	0.00124	0.00163	0	0	0
Streptococcus_agalactiae	0	0	0	0	0	0	0	0	0	0	0	0	0	0	0.02579	0	0	0	0	0	0	0	0	0	0	0	0	0	0	0	0	0	0.00789	0	0	0	0	0	0	0	0	0	0	0	0.00321	0.00115	0.00055	0	0
Streptococcus_anginosus	0.00744	0	0	0	0	0	0	0	0	0	0.00109	0	0.01702	0	0.01298	0	0.00117	0	0	0	0	0	0	0	0	0	0	0	0	0	0	0	0.04733	0	0	0	0	0.00227	0.00276	0	0	0	0.01139	0.00605	0.00491	0.00119	0	0	0.00395
Streptococcus_australis	0.00583	0.00175	0.00031	0.01258	0	0	0	0	0	0.00321	0	0.00034	0.00258	0	0.0005	0	0.0025	0.00175	0	0	0	0	0	0	0	0.01184	0.00303	0.00671	0.00466	0.00465	0.01187	0.00226	0.01881	0	0	0	0	0.03027	0.02071	0.03775	0.00373	0.0325	0	0.00699	0	0.00013	0.0011	0.00252	0.00045
Streptococcus_constellatus	0	0	0	0	0	0	0	0	0	0	0	0	0	0	0	0	0	0	0	0	0	0	0	0	0	0	0	0	0	0	0	0	0	0	0	0	0	0	0	0	0	0	0.00122	0	0	0	0	0	0
Streptococcus_cristatus	0	0	0	0	0	0	0	0	0	0	0	0	0	0	0	0	0	0	0	0	0	0	0	0	0	0	0	0	0	0	0	0	0	0	0	0	0	0	0	0	0	0	0.00089	0	0	0	0	0	0
Streptococcus_dysgalactiae	0	0	0	0	0	0	0	0	0	0	0	0	0	0	0	0	0	0	0	0	0	0	0	0	0	0	0	0	0	0	0	0	0	0	0	0	0	0	0	0	0	0	0	0	0	0	0	0	0
Streptococcus_gallolyticus	0	0	0	0	0	0	0	0	0	0	0	0	0	0	0	0	0	0	0	0	0	0	0	0	0	0	0	0	0	0	0	0	0	0	0	0	0	0	0	0	0	0	0	0	0	0	0	0	0
Streptococcus_gordonii	0	0	0	0	0	0	0	0	0	0	0	0	0	0	0	0	0	0	0	0	0	0	0	0	0	0	0	0	0	0	0	0	0	0	0	0	0	0	0	0	0	0	0.00417	0.00254	0.00474	0	0	0	0.00132
Streptococcus_infantarius	0	0	0	0	0	0	0	0	0	0	0	0	0	0	0	0	0	0	0.00243	0	0	0	0	0	0	0	0	0	0	0	0.00026	0	0	0	0	0	0	0	0	0	0	0	0	0	0	0	0	0	0
Streptococcus_infantis	0.00415	0	0	0.00089	0	0	0	0	0	0.00185	0.00115	0.00012	0.00014	0.00028	0	0	0.00212	0	0	0	0	0	0.00073	0	0	0.00023	0	0.0008	0.0003	0	0.00114	0	0	0	0	0	0	0.00117	0.00031	0	0	0	0.01843	0.00238	0.00248	0.00077	0	0.00011	0.00142
Streptococcus_intermedius	0	0	0	0	0	0	0	0	0	0	0	0	0	0	0	0	0	0	0	0	0	0	0	0	0	0	0	0	0	0	0	0	0	0	0	0	0	0	0	0	0	0	0	0	0	0	0	0	0.00027
Streptococcus_lutetiensis	0	0	0	0	0	0	0	0	0	0	0	0	0	0	0	0	0	0	0	0	0	0	0	0	0	0	0	0	0	0	0	0	0	0	0	0	0	0	0	0	0	0	0	0	0	0	0	0	0.01696
Streptococcus_macedonicus	0.0007	0	0	0	0	0	0	0	0	0	0	0	0	0	0	0	0	0	0	0	0	0	0	0	0	0	0	0	0	0	0	0	0	0	0	0	0	0	0	0	0	0	0	0	0	0	0	0	0
Streptococcus_mitis_oralis_pneumoniae	0.00194	0.00027	0.00014	0	0	0	0	0	0.00066	0	0.00013	0	0.00082	0	0	0	0.00072	0	0	0	0	0.00023	0.00075	0	0	0.00266	0	0.00091	0	0	0.0008	0	0.0205	0	0.00051	0	0	0.00418	0.00109	0.00066	0.00307	0	0.00316	0	0.00134	0	0	0	0.0026
Streptococcus_mutans	0	0	0	0	0	0	0	0	0	0	0	0	0	0	0	0	0	0	0	0	0	0	0	0	0	0	0	0	0	0	0	0	0	0	0	0	0	0	0	0	0	0	0	0	0	0	0	0	0
Streptococcus_oligofermentans	0	0	0	0	0	0	0	0	0	0	0	0	0	0	0	0	0	0	0	0	0	0	0	0	0	0	0	0	0	0	0	0	0	0	0	0	0	0	0	0	0	0	0	0	0	0	0	0	0
Streptococcus_parasanguinis	0.07973	0.03299	0.00377	0	0.00379	0.00505	0.0016	0.00534	0.0029	0.00685	0.00417	0.01291	0.04144	0.0025	0.01864	0	0.00915	0.00076	0.00704	0.08063	0.03502	0.06082	0.03606	0.0004	0.01075	0.15914	0.03146	0.04166	0.01433	0.00921	0.01795	0	0	0.0121	0.03853	0	0	0.00485	0.0053	0	0	0	3.01484	0.50084	0.18203	0.15307	0.11122	0.09735	0.42357
Streptococcus_pasteurianus	0.02313	0	0	0	0	0	0	0	0	0	0	0	0	0	0	0	0	0	0	0	0.00206	0	0	0	0	0	0	0	0	0	0	0	0	0	0	0	0	0	0	0	0	0	0	0.02576	0.00096	0	0	0	0.01002
Streptococcus_salivarius	0.13239	0.06759	0.03106	0.05037	0.01516	0.04644	0.01009	0.01526	0.0228	0.02549	0.02901	0.02641	0.36058	0.00483	0.00454	0	0.00854	0.00423	0.00961	0.05987	0.03738	0.1167	0.06972	0.0036	0.17465	0.10054	0.02679	0.12823	0.09228	0.04591	0.57093	0	0.02454	0.02205	0.02725	0.00678	0.0045	0.02879	0.03689	0.0375	0.08571	0.21493	1.85025	0.63339	0.63785	0.38823	0.65257	0.39054	0.69057
Streptococcus_sanguinis	0.0045	0	0	0	0	0	0	0	0	0	0	0	0	0	0	0	0	0	0	0	0	0	0	0	0	0.0057	0.00072	0.00075	0	0	0.00132	0	0	0	0	0	0	0	0	0.00113	0.00303	0	0.02607	0.00019	0.00809	0	0.00108	0.00119	0.00028
Streptococcus_thermophilus	0.22475	0.00139	0.13699	0.00398	0	0	0	0	0	0	0.00086	0	0	0	0.02184	0	0	0	0.01376	0.13014	0.12925	0.13133	0.17468	0.0809	0.00449	0.06355	0.01211	0.00164	0.06225	0	0	0	0	0	0	0.01349	0	0	0	0	0	0	0.09652	0.69589	0.00074	0.00239	0.00329	0	0
Streptococcus_tigurinus	0	0	0	0	0	0	0	0	0	0	0	0	0	0	0	0	0	0	0	0	0	0	0	0	0	0	0	0	0	0	0	0	0	0	0	0	0	0	0	0	0	0	0.00021	0	0.00045	0	0	0	0
Streptococcus_vestibularis	0.00155	0	0.00502	0	0	0	0	0	0	0	0	0	0	0.00134	0	0	0.00429	0	0	0	0	0	0	0	0	0	0	0	0	0	0	0	0	0	0	0	0	0	0.00368	0	0	0	0.01636	0	0.00519	0.00167	0.03063	0	0
Clostridiaceae_bacterium_JC118	0.01839	0.00822	0	0.01134	0	0	0	0	0	0.00578	0.00394	0.00835	0.11746	0.02752	0.04848	0.0083	0.00818	0.0329	0.00034	0.00234	0.00406	0.01026	0.00465	0	0	0	0	0	0	0	0	0	0.00535	0.00131	0.0182	0	0	0.02099	0.03531	0.01721	0.00768	0.05171	0	0.00562	0.80689	0.0045	0.00015	0	0.00672
Clostridium_asparagiforme	0.04285	0.048	0.15958	0.01121	0.02487	0.02267	0.06946	0.00332	0	0.00743	0.02298	0.01614	0.10292	0.00779	0.03663	0.00711	0.02741	0.01926	0	0	0.00322	0.00035	0.00233	0	0	0.00028	0.00352	0.01972	0.00239	0.01414	0.07481	0.01148	0.005	0.00097	0.01651	0.00146	0.00181	0.00113	0.00532	0.03632	0.00277	0.02166	0.0013	0.03059	0.00203	0.00098	0	0	0.00296
Clostridium_bolteae	0.05598	0.03485	0.03047	0.00864	0.05211	0.03635	0.07538	0.00873	0	0.00526	0.01718	0.01412	0.266	0.00909	0.02548	0.00514	0.01623	0.01786	0.00301	0	0.00388	0.00153	0.0014	0	0	0.00037	0.00172	0.03925	0.0027	0.00477	0.30637	0.00917	0.00456	7e-05	0.0059	0.00171	7e-05	0.01768	0.00645	0.01642	0.00637	0.03774	0.00288	0.02399	0.01059	0.00242	6e-05	0	0.00709
Clostridium_butyricum	0	0	0	0.00083	0	0	0	0	0	0	0	0	0	0	0	0	0	0	0	0	0	0	0	0	0	0	0	0	0	0	0	0	0	0	0	0	0	0	0	0	0	0	0	0	0	0	0	0	0
Clostridium_celatum	0	0	0	0.00031	0	0	0	0	0	0	0	0	0	0	0	0	0	0	0	0	0	0	0	0	0	0	0	0	0	0	0	0	0	0	0	0	0	0	0	0	0	0	0.00437	0	0	0	0	0	0
Clostridium_citroniae	0.02344	0.01495	0.0185	0.01021	0.05839	0.02757	0.03797	0.00582	0	0.00502	0.01428	0.02364	0.00796	0.01184	0.01357	0.00844	0.02832	0.00833	0.00444	0.00017	0.0141	0.00278	0.00599	0.0005	0	0.00115	0.00521	0.03063	0.00352	0.00994	0.0108	0.01046	0.00743	0.0055	0.00967	0.00395	0.0011	0.01079	0	0.03619	0.06549	0.01654	0.00265	0.00667	0.00465	0.00812	0.00101	7e-05	0
Clostridium_clostridioforme	0.01156	0.00427	0.00868	0	0	0	0	0	0	0	0	0	0	0	0	0	0	0	0	0	0	0	0	0	0	0	0	0	0	0	0	0	0	0	0	0	0	0	0	0	0	0	0	0	0	0	0	0	0
Clostridium_hathewayi	0.08764	0.02589	0.05702	0.01817	0.00172	0.00305	0.01761	0	0	0	0	0.00179	1.26184	0.00175	0.10117	0.00227	0.0059	0.03528	0	0	0.00239	0.00125	0.0005	0	0	0.00037	0.00101	0.01239	0.00126	0.00197	0.00843	0.00576	0	0	0.00189	0	0	0.00732	0.02848	0.0181	0.00063	0.00986	0.00153	0.04492	0.01431	0.00135	0	0	0.00568
Clostridium_hylemonae	0	0	0	0	0	0	0	0	0	0	0	0	0	0	0	0	0	0	0	0	0	0	0	0	0	0	0	0	0	0	0.00203	0	0	0	0	0	0	0	0	0	0	0	0	0	0	0	0	0	0
Clostridium_leptum	0	0	0	0.02202	0.02206	0.00198	0.00127	0	0.00275	0.0171	0.00503	0.01844	0.03848	0.00267	0.93764	0.00129	0.00017	0.00206	0.01777	0.01575	0.00864	0.01111	0.00397	0.99467	0.14533	0.03619	0.07629	0.12205	0.03705	0.12027	0.02634	0.00735	0.01251	0.00622	0.01021	0.1772	0.00571	0.29072	0.03429	0.17194	0.02654	0.21041	0.32264	0.3331	0.0036	0.00244	0.00021	0.00186	0.07173
Clostridium_methylpentosum	0	0	0	0	0	0	0	0	0	0	0	0	0.01146	0	0	0	0	0	0	0.01911	0.00254	0.00051	0	0	0	0	0	0	0	0	0.00404	0	0	0	0	0	0	0	0	0	0	0	0	0	0.00014	0	0	0	0.00722
Clostridium_nexile	0.46515	0.00994	0.01539	0	0.1763	0	0	0	0	0	0	0	0.04681	0	0	0	0	0	0	0	0	0	0	0	0	0	0	0	0	0	0	0	0	0	0	0	0	0	0	0	0	0	0	0	0.0002	0	0.00095	0	0
Clostridium_perfringens	0	0	0.01445	0	0	0	0	0	0	0	0.0236	0	0	0	0	0	0	0	0	0	0	0	0	0	0	0	0	0	0	0	0	0	0	0	0	0	0	0	0	0	0	0	0	0	0	0.00044	0	0	0
Clostridium_scindens	0	0	0	0	0	0	0	0	0	0	0	0	0	0	0	0	0	0	0	0	0	0	0	0	0	0	0	0	0	0	0	0	0	0	0	0	0	0	0	0	0	0	0	0	0	0	0	0	0
Clostridium_sp_ATCC_BAA_442	0	0	0	0	0.18038	0	0.21688	0	0	0	0	0	0.8211	0	0.2059	0	0	0	0	0	0	0	0	0	0	0	0	0	0	0	0	0	0.85353	0	0	0	0	0	0	0.69529	0	0.15364	0	0	0	0	0	0	0
Clostridium_sp_HGF2	0	0	0	0	0	0	0	0	0	0	0	0	0	0	0	0	0	0	0	0	0	0	0	0	0	0	0	0	0	0	0	0	0	0	0	0	0	0	0	0	0	0	0	0	0	0	0	0	0
Clostridium_sp_KLE_1755	0	0	0	0	0	0	0	0	0	0	0	0	0	0	0	0	0	0	0	0	0	0	0	0	0	0	0	0	0	0	0	0	0	0	0	0	0	0	0	0	0	0	0	0	0	0	0	0	0
Clostridium_sp_L2_50	0	0	0	0	0	0	0	0	0	0.15977	0.44598	0.73359	0.10041	0.05477	0.13278	0.42109	1.62839	2.17087	0	0	0	0	0	0	0	0	0	0	0	0.45974	1.38205	0	0	0	0	0.28358	0	0.15309	0.19503	0.84204	2.84308	0.24135	0	0	0	0	0	0	0
Clostridium_symbiosum	0.08089	0.03579	0.01586	0.01142	0.00822	0.00626	0.01049	0.00158	0	0	0	0	0	0	0	0	0.00074	0	0	0	0	0	0	0	0	0	0	0.00244	0	0	0.00064	0.00096	0	0	0	0	0	0	0	0	0	0	0	0	0.01525	0.00222	0	0	0
Eubacterium_infirmum	0	0	0	0	0	0	0	0	0	0	0	0	0	0	0	0	0	0	0	0	0	0	0	0	0	0	0	0	0	0	0	0	0	0	0	0	0	0	0	0	0	0	0.00039	0	0	0	0	0	0
Anaerococcus_lactolyticus	0	0	0	0	0	0	0	0	0	0	0	0	0	0	0	0	0	0	0	0	0	0	0	0	0	0	0	0	0	0	0	0	0	0	0	0	0	0	0	0	0	0	0	0	0.00265	0.00172	0	0	0.0018
Anaerococcus_obesiensis	0	0	0	0	0	0	0	0	0	0	0	0	0	0	0	0	0	0	0	0	0	0	0	0	0	0	0	0	0	0	0	0	0	0	0	0	0	0	0	0	0	0	0	0	0.00041	0	0	0	0
Anaerococcus_prevotii	0	0	0	0	0	0	0	0	0	0	0	0	0	0	0	0	0	0	0	0	0	0	0	0	0	0	0	0	0	0	0	0	0	0	0	0	0	0	0	0	0	0	0	0	0	0.00267	0	0	0
Anaerococcus_tetradius	0	0	0	0	0	0	0	0	0	0	0	0	0.00256	0	0	0	0	0	0	0	0	0	0	0	0	0	0	0	0	0	0	0	0.00467	0	0	0	0	0.00062	0	0	0	0	0	0	0	0	0	0	0
Anaerococcus_vaginalis	0	0	0	0	0	0	0	0	0	0	0	0	0	0	0.00015	0	0	0	0	0	0	0	0	0	0	0	0	0	0	0	0	0	0	0	0	0	0	0	0	0	0	0	0	0	0.00248	0.00255	0	0	0
Finegoldia_magna	0	0	0	0	0	0	0	0	0	0	0	0	0.00167	0	0.00275	0	0	0	0	0	0	0	0	0	0	0	0	0	0	0	0	0	0.00076	0	0	0	0	0	0	0	0	0	0.00316	0	0.0003	0.0076	0	0	0.00507
Parvimonas_micra	0	0	0	0	0	0	0	0	0	0	0	0	0	0	0	0	0	0	0	0	0	0	0	0	0	0	0	0	0	0	0	0	0	0	0.00483	0	0	0	0	0	0	0	0.00145	0	0	0	0	0	0
Parvimonas_unclassified	0	0	0	0	0	0	0	0	0	0	0	0	0	0	0	0	0	0	0	0	0.00051	0.00093	0	0	0	0	0	0	0	0	0	0	0	0	0.00468	0	0	0	0	0	0	0	0.00257	0	0	0	0	0	0
Peptoniphilus_duerdenii	0	0	0	0	0	0	0	0	0	0	0	0	0	0	0	0	0	0	0	0.00472	0	0	0	0	0	0	0	0	0	0	0	0	0	0	0	0	0	0	0	0	0	0	0	0	0	0	0	0	0
Peptoniphilus_harei	0	0	0	0	0	0	0	0	0	0	0	0	0.0021	0	0.00083	0	0	0	0	0	0	0	0	0	0	0	0	0	0	0	0	0	0.00447	0	0	0	0	0	0	0	0	0	0	0	0.0011	0.00186	0	0	0
Peptoniphilus_lacrimalis	0	0	0	0	0	0	0	0	0	0	0	0	0.00502	0	0	0	0	0	0	0	0	0	0	0	0	0	0	0	0	0	0	0	0	0	0	0	0	0	0	0	0	0	0	0	0.00297	0.00277	0	0	0.00028
Clostridiales_bacterium_1_7_47FAA	0.01131	0.0036	0.00668	0.00199	0.00155	0	0.00126	0	0	0.00169	0	0.00145	0.01876	0	0	0	0.00185	0.00171	0	0	0	0	0	0	0	0	0.00418	0.01419	7e-05	0.00516	0.01661	0.00146	0	0	0.00236	0	0	0	0	0	0.00022	0.01875	0.0009	0.00966	8e-05	0.00081	0	0	0.00034
Flavonifractor_plautii	0.21864	0.11043	0.08122	0.01706	0.09969	0.03762	0.07075	0.00877	0	0.00967	0.00997	0.01489	0.01429	0.0086	0.02051	0.00777	0.00139	0.00411	0.00276	0.00105	0.00292	0.0004	0.0019	0.01098	0.00125	0.00419	0.01035	0.03264	0.05192	0.05553	0.10168	0.00704	0.05578	0.00057	0.00402	0.0186	0.00257	0.01474	0.01324	0.02492	0.00222	0.02038	0.0042	0.00813	0.01454	0.00261	0.0007	0	0.00154
Pseudoflavonifractor_capillosus	0	0	0	0	0.00033	0	0	0	0	0	0	0.00012	0.00052	0	0	0	0	0	0.00479	0.01181	0.02351	0.00918	0.01972	0	0	0	0	0	0	0	0	0	0	0.00387	0.02243	0	0	0	0	0.00016	0	0.00185	0.01065	0.04167	0.01075	0.015	0	0.00088	0.00864
Anaerofustis_stercorihominis	0	0	0	0	0	0	0	0	0	0	0	0	0	0	0	0	0	0	0	0	0	0	0	0	0	0	0	0	0	0	0	0	0	0	0	0	0	0	0	0	0	0	0	0	0	0	0	0	0
Eubacterium_brachy	0	0	0	0	0	0	0	0	0	0	0	0	0	0	0	0	0	0	0	0	0	0	0	0	0	0	0	0	0	0	0	0	0	0	0	0	0	0	0	0	0	0	0	0	0	0	0	0	0
Eubacterium_eligens	0.6081	0.17124	0.07767	10.4194	0.02456	0	0	0	0.69214	0.63863	1.03264	2.94847	0.26985	0.87567	0.0284	0.24119	1.36297	1.54628	0.16422	1.17905	1.64573	3.22355	1.79307	0.0249	0.14661	0.04859	0.09859	2.48693	0.12057	1.64536	0.30361	3.50645	0.11454	3.78385	6.10525	0.58378	0.40524	0.04966	0.41594	6.12129	2.09024	0.58912	0.31269	0.6482	0.65225	1.15084	2.80931	5.73102	1.16301
Eubacterium_hallii	0.33437	0.32985	0.15594	0.10979	0.07007	0.00638	0.01879	0.08279	0.15598	0.05667	0.10583	0.18775	0.32705	0.10749	0.11586	0.09414	0.28992	0.0605	0.01158	0.01037	0.01404	0.02378	0.00868	0.18573	0.05495	0.11753	0.11331	0.22461	0.04133	0.4094	0.03305	0.03281	0.14092	0	0.00933	0.1042	0.02707	0.15612	0.37451	0.56516	0.82455	0.15495	0.1461	0.2941	0.0462	0.0406	0.02614	0.02043	0.04716
Eubacterium_limosum	0	0	0	0	0	0	0	0	0	0	0	0	0	0	0	0	0	0	0	0	0	0	0	0	0	0	0	0	0	0	0	0	0	0	0	0	0	0	0.00061	0	0	0.0069	0	0	0	0	0	0	0
Eubacterium_ramulus	0	0	0	0.1076	0.00869	0.00512	0.00196	0.03773	0.01741	0.02579	0.02927	0.03092	0.03767	0.03829	0.02097	0.02676	0.04317	0.00781	0.02343	0.00166	0.00721	0.01314	0.00473	0.00162	0.00195	0.00758	0.00348	0.00171	0.00084	0.00372	0.00065	0.0262	0.06524	0.00121	0.01622	0.00506	0	0.11911	0.09218	0.09364	0.0861	0.12896	0.21494	0.08269	0.05498	0.03184	0.03407	0.01469	0.13649
Eubacterium_rectale	0.01751	0.02061	0.00619	7.37708	2.46003	2.25772	1.54541	1.87619	2.60063	10.1766	5.39462	18.3755	0.30277	1.62667	0.88022	2.01172	7.6744	2.79099	4.80681	1.31333	3.42132	6.24067	2.16266	0.72914	0.99546	0.55057	0.53004	1.69508	0.58275	0.43088	0.01394	0.32045	2.78624	0.01133	0.04754	0.67937	1.1195	0.33469	2.61556	8.2288	8.66056	5.4694	23.3791	10.183	4.53654	5.82377	3.70709	1.73456	14.5519
Eubacterium_saphenum	0	0	0	0	0	0	0	0	0	0	0	0	0	0	0	0	0	0	0	0	0	0	0	0	0	0	0	0	0	0	0	0	0	0	0	0	0	0	0	0	0	0	0	0	0	0	0	0	0
Eubacterium_siraeum	0	0	0	1.19433	0	0	0	0	0.00636	0	0	0.00421	0.00371	0.00551	0.00437	0.00051	0.00279	0.00243	0.04652	0.29421	0.65543	0.68058	0.54737	0.00171	0	0.01224	0.08412	1.49658	0.08069	0.28566	0.66781	0.0001	0.00406	0.71096	0.44828	0.00126	0.00794	0	0	0	0	0	0.09299	0.03713	0.17329	0.9313	0.01828	0.02626	0.66989
Eubacterium_sp_3_1_31	0	0	0	0	0	0	0	0	0	0.00033	0	0.00111	0.02217	0.00038	0.00374	0	0	0	0	0	0	0	0	0	0	0	0.00033	0.00365	0.00045	0.00239	0.04357	0	0	0	0	0.00203	0	0.00022	0	0.00783	0	0	0.00039	0	0.00212	0.00333	0	0	0
Eubacterium_ventriosum	0.49582	0.14155	0.00241	0.03415	0.21372	0.09824	0.12525	0.02071	0.03751	0.04505	0.06431	0.25777	0.11644	0.11448	0.18836	0.42009	0.23072	0.01605	2.85266	3.88423	0.55461	3.17437	0.96464	0.10311	0.2902	0.0873	0.0518	0.12244	0.26272	0.08611	0.01049	0.02298	0.04301	0.05083	0.19128	3.3779	0.10515	0.12799	0.19245	0.2766	0.22342	0.19171	0.37906	0.53096	0.29961	0.65002	0.24821	1.43216	0.12061
Anaerostipes_caccae	0.00315	0.00104	0	0	0	0	0	0	0	0	0	0	0	0	0	0	0	0	0	0	0	0	0	0	0	0	0	0	0	0	0	0	0	0	0	0	0	0	0	0	0	0	0	0	0	0	0	0	0
Anaerostipes_hadrus	0.10631	0.0488	0.05839	0.14174	0.00935	0.00617	0.00055	0.00589	0.06664	0.00588	0.00287	0.01359	0.01822	0.02383	0.0024	0.00195	0.0033	0.00266	0.0287	0.0051	0.00766	0.01969	0.00253	0.02945	0.01392	0.05307	0.02877	0.03332	0.00508	0.05841	0.00544	0.00024	0.00255	0.00099	0.00847	0.02195	0.0051	0.00401	0.15328	0.04675	0.08052	0.04564	0.02954	0.1604	0.04744	0.02841	0.13195	0.02651	0.09577
Anaerostipes_unclassified	0	0	0	0	0	0	0	0	0	0	0	0	0	0	0	0	0	0	0	0	0	0	0	0	0	0	0	0	0	0	0	0	0	0	0	0	0	0	0	0	0	0	0	0	0	0	0	0	0
Blautia_hydrogenotrophica	0	0	0	0	0.00174	0	0	0	0	0	0	0.00109	0.0111	0	0	0	0	0	0	0	0	0	0	0	0	0	0	0	0	0	0.00836	0	0.00322	0	0	0	0	0.01882	0.00243	0.00662	0.00151	0.00214	0	0	0.00036	0	0	0	0
Blautia_producta	0	0	0	0	0	0	0	0	0	0	0	0	0	0	0	0	0	0	0	0	0	0	0	0	0	0	0	0	0	0	0	0	0	0	0	0	0	0	0	0	0	0	0	0	0	0	0	0	0
Ruminococcus_gnavus	0.98226	0.11256	0.31711	0.00674	0.00896	0	0	0	0	0.01121	0.05936	0.03025	0.19972	0.00048	0.01219	0.00955	0.0161	0.00786	0	0	0	0	0	0	0	0	0	0	0	0	0	0	0.05349	0	0.00257	0	0	0.2377	0.00915	0.0179	0.0028	0.00633	0	0	0.00187	0.00174	0.00182	0	0.00018
Ruminococcus_obeum	0.10591	0.08879	0.06981	0.11335	0.30418	0.44409	0.51398	0.75045	0.24334	0.14771	0.09009	0.14008	0.26194	0.11303	0.0701	0.06598	0.13667	0.10223	0.03554	0.04628	0.04064	0.09387	0.06362	0.08705	0.04955	0.19892	0.17076	0.13835	0.11629	0.33984	0.13477	0.05948	0.18455	0.03806	0.041	0.13423	0.02006	1.43048	0.46012	0.73312	0.57757	0.26343	1.36799	1.82068	0.21891	0.14506	0.14111	0.08862	1.36436
Ruminococcus_torques	0.15746	0.03196	0.07848	0.09202	0.39031	0.18831	0.16482	0.28836	0.1442	0.5884	0.52138	0.22758	10.6508	0.22481	3.64475	0.486	0.69041	1.31367	0.11786	1.51287	0.32082	0.97594	0.28816	0.27012	0.42081	0.53364	0.23279	1.65892	0.50645	0.60543	2.95602	0.06446	1.02599	0.03542	0.2823	0.25233	0.08122	0.94668	1.27651	0.63052	0.24257	0.30149	0.13585	0.77212	0.98603	0.19542	0.11863	0.04305	0.29476
Coprococcus_catus	0.00327	0.00279	0	0.07833	0.08941	0.04124	0.04161	0.11514	0.06246	0.05522	0.0645	0.07691	0.26696	0.12008	0.12163	0.03116	0.06584	0.04922	0.08362	0.02023	0.02424	0.05761	0.01263	0.08748	0.05572	0.08804	0.08667	0.18128	0.04265	0.117	0.04074	0.11394	0.11821	0.00418	0.00998	0.04758	0.00658	0.61866	0.45585	0.58938	0.45259	0.12599	0.10109	0.18294	0.24936	0.11177	0.22763	0.04878	0.19451
Coprococcus_comes	0.0004	0	0	0.1321	0.20053	0.05697	0.04095	0.06752	0.15635	0.3251	0.20524	0.23465	0.06032	0.13755	0.08292	0.16971	0.14015	0.10016	0.08211	0.07373	0.06258	0.19301	0.10311	0.20497	0.14262	0.12007	0.18604	1.76736	0.42239	0.20143	0.57482	0.12891	0.28139	0.01754	0.06066	0.42083	0.07846	0.66462	0.38113	0.95975	0.57265	0.60195	0.37646	1.01714	0.5935	0.47871	0.19401	0.16265	0.11443
Coprococcus_sp_ART55_1	0	0	0	0	0	0	0	0	0	0.05125	0.22193	0.38114	0.13066	0.20511	0	0.88422	0.78829	0.34594	0.46604	0	0	0.10556	0.06156	0	0	0	0	0	0	0	0	0	0	1.02043	0.72357	0	0	0.06312	0.33424	1.02653	2.64884	1.36866	1.48367	1.38295	0.28184	0.11303	0	0.31048	1.16126
Dorea_formicigenerans	0.12227	0.11809	0.0528	0.10586	0.1137	0.0417	0.02668	0.05889	0.04806	0.1066	0.0881	0.07447	0.21014	0.13948	0.04025	0.10119	0.10328	0.03523	0.02996	0.02314	0.05822	0.10706	0.02969	0.04844	0.0221	0.10627	0.06842	0.08757	0.03462	0.15882	0.08956	0.04964	0.21156	0.00498	0.0518	0.06706	0.00818	0.31172	0.12205	0.24294	0.22537	0.12822	0.60979	0.83569	0.22292	0.15566	0.10777	0.06288	0.80787
Dorea_longicatena	0.16815	0.07607	0.04794	0.08924	0.4862	0.19284	0.12858	0.1885	0.09286	0.09336	0.18681	0.20271	0.06853	0.10491	0.11956	0.08938	0.06486	0.04203	0.13289	0.11442	0.27369	0.4438	0.1524	0.29893	0.06415	0.20532	0.18931	0.14429	0.08979	0.639	0.34477	0.02073	0.22424	0.02861	0.09426	0.25507	0.0551	0.76644	0.56139	0.59815	0.50935	0.19131	1.72162	1.46909	0.32609	0.28414	0.20581	0.1308	1.22368
Dorea_unclassified	0	0	0.00379	0	0	0	0	0	0	0	0	0	0	0	0	0	0	0.03462	0	0	0	0	0	0	0	0	0	0	0	0	0	0	0	0	0	0	0	0	0	0	0	0	0	0	0	0	0	0	0
Lachnospiraceae_bacterium_1_1_57FAA	0.40999	0.17247	0.05824	1.07367	0.05517	0.00974	0.0515	0.04755	0.02675	0.32265	0.79362	0.40328	0.21698	0.29959	0.01755	0.15319	1.89381	0.63561	0.09763	0.04665	0.09178	0.07008	0.07331	0.00394	0	0.20027	0.12245	0.44614	0.27777	0.2982	0.62615	0.02712	0.10876	0.02103	0.28613	0.15148	0	0.22789	0.2501	0.64166	0.11652	0.04589	0.99125	0.71744	0.49736	0.61287	0.14446	0.29209	1.15977
Lachnospiraceae_bacterium_1_4_56FAA	0.01444	0.05409	0.02501	0	0	0	0	0	0	0	0	0	0.00133	0	0.00087	0	0	0	0	0	0	0	0	0	0	0	0	0.00141	0	0	0.00208	0	0	0	0	0	0	0.00135	0.00211	0	0	0	0	0	0	0	0	0	0
Lachnospiraceae_bacterium_2_1_46FAA	0.14716	0.0411	0.36734	0	0	0	0	0	0	0	0	0	0	0	0	0	0	0	0	0	0	0	0	0	0	0	0	0	0	0	0	0	0	0	0	0	0	0	0	0	0	0	0	0	0	0	0	0	0
Lachnospiraceae_bacterium_2_1_58FAA	0.07136	0.01058	0.03817	0	0	0	0	0	0	0.00269	0.01149	0.00475	0	0	0.00169	0.00079	0.00239	0.0012	0	0	0	0	0	0	0	0	0	0	0	0	0.00341	0	0.00606	0	0	0	0	0.04046	0.01966	0.00083	0	0.00077	0	0	0	0	0	0	0
Lachnospiraceae_bacterium_3_1_46FAA	0.00229	0.00342	0.00035	0	0	0	0	0	0.00047	0.02676	0.00827	0.0114	0.64684	0.00886	0.21414	0.02174	0.03278	0.08016	0.01445	0.05114	0.03445	0.05681	0.0329	0.03204	0.03972	0.03148	0.13485	0.68475	0.36224	0.53754	0.58332	0	0.06835	0.00636	0.04599	0.09546	0.01404	0.02154	0.05601	0.0092	0.00062	0.00086	0.00862	0.06917	0.0649	0.04823	0.02566	0.02734	0.04608
Lachnospiraceae_bacterium_3_1_57FAA_CT1	0	0	0	0	0.01872	0.01132	0.00175	0	0	0.00059	0.00208	0.0097	0.92043	0.00028	0.0667	0.02153	0.00058	0.01236	0	0	0.00077	0.00079	0.0005	0	0	0.00037	0.00164	0.01713	0.00269	0.01078	0.00452	0.00368	0	0	0.00097	0	0	8e-05	0.00504	0.00416	0.00027	0.02795	0.00062	0.00363	0.00072	0	0	0	0.0013
Lachnospiraceae_bacterium_4_1_37FAA	0.00526	0.00229	0.00312	0	0	0	0	0	0	0	0	0	0	0	0	0	0	0	0	0	0	0	0	0	0	0	0	0	0	0	0	0	0	0	0	0	0	0	0	0	0	0	0	0	0	0	0	0	0
Lachnospiraceae_bacterium_5_1_57FAA	0.00068	0.00195	0	0	0	0	0	0	0	0	0	0	0	0	0	0	0	0	0	0	0	0	0	0	0	0	0	0	0	0	0	0	0	0	0	0	0	0	0	0	0	0	0	0	0	0	0	0	0
Lachnospiraceae_bacterium_5_1_63FAA	0.07177	0.04207	0.03389	0.36233	0.00937	0.00446	0.00051	0.00681	0.05027	0.02361	0.01282	0.04523	0.03282	0.03969	0.0332	0.03117	0.01824	0.01482	0.01696	0.00302	0.00629	0.00923	0.00408	0.03179	0.01821	0.06285	0.04126	0.03402	0.00696	0.07953	0.00481	0.02884	0.00669	0.00072	0.00478	0.02776	0.00506	0.00825	0.36519	0.07962	0.13985	0.11735	0.02902	0.10529	0.02612	0.01639	0.04865	0.02249	0.08023
Lachnospiraceae_bacterium_6_1_63FAA	0	0	0	0.00051	0	0	0	0	0	0	0	0	0	0	0	0	0	0	0	0	0	0	0	0	0	0	0	0	0	0	0	0	0	0	0	0	0	0	0	0	0	0	0	0	0	0	0	0	0
Lachnospiraceae_bacterium_7_1_58FAA	0.02696	0.02611	0.01589	0.00148	0.18591	0.04349	0.09198	0.01713	0.00178	0.02288	0.01844	0.02889	0.05507	0.03134	0.03957	0.02623	0.00541	0.01571	0.00294	0.00556	0.00535	0.00312	0.00452	0.00295	0	0.0016	0.00429	0.01451	0.0172	0.02105	0.0284	0.00118	0.0273	0.00057	0.00513	0.00629	0.00089	0.05135	0.02135	0.01761	0.00811	0.04412	0.00511	0.01149	0.01212	0.00291	0.00073	0.00016	0.00408
Lachnospiraceae_bacterium_8_1_57FAA	0	0	0	0.02518	0	0.0097	0	0	0.08684	0	0	0	0	0	0	0	0	0	0	0	0	0	0	0.02582	0	0	0	0	0	0	0	0.26032	0	0	0	0	0.02685	0	0	0	0.32898	0.08471	0.0802	0	0	0	0	0	0
Lachnospiraceae_bacterium_9_1_43BFAA	0.02235	0.00512	0.00493	0	0	0	0	0	0	0	0	0	0	0	0	0	0	0	0	0	0	0	0	0	0	0	0	0	0	0	0	0	0	0	0	0	0	0	0	0	0	0	0	0	0	0	0	0	0
Lachnospiraceae_bacterium_ICM7	0	0	0	0	0	0	0	0	0	0	0	0	0	0	0	0	0	0	0	0	0	0	0	0	0	0	0	0	0	0	0	0	0	0	0	0	0	0	0	0	0	0	0	0	0	0	0	0	0
Oribacterium_sinus	0	0	0	0	0	0	0	0	0	0	0	0	0	0	0	0	0	0	0	0	0	0	0	0	0	0	0	0	0	0	0	0	0	0	0	0	0	0	0	0	0	0	0.00157	0	0	0	0	0	0
Roseburia_hominis	0.00213	0.00272	0.0005	0.00727	1.67684	1.08323	0.36874	0.53505	0.02547	0.87749	2.65272	0.77504	0.23671	0.39826	0.01861	1.12756	1.4383	2.31938	0.19019	2.20732	0.84435	2.38925	2.10336	0.02314	0.01574	0.01791	0.16135	0.3792	0.32092	0.69562	0.80502	2.29174	0.09186	1.2019	2.01293	0.02225	0.02316	0.42344	0.18072	0.3398	0.25978	0.75863	0.99425	1.36481	3.46895	1.25007	0.1376	1.31306	0.46462
Roseburia_intestinalis	0.0078	0.01032	0.00511	3.71563	0.99212	0.1009	0.10808	0.56368	0.18597	0	0.00911	0.00523	0.01682	0.47632	0.00356	0.00011	0.00026	0	1.09583	0.77124	1.05662	1.32006	0.33784	0.05947	0.32336	0.54601	0.57033	0.06695	0.28849	0.18247	0.12659	1.66924	0.51898	0.00187	0.00073	0.00623	0.00137	0.89663	0.18222	2.28092	2.21279	0.00417	0	0.01397	0.00281	0.90979	1.21015	0.00273	0
Roseburia_inulinivorans	0.32132	0.09155	0.68102	1.72378	4.3169	2.72606	0.64682	2.29003	1.48418	0.34659	1.67658	1.3665	0.29212	3.77093	0.37314	9.55045	6.13993	0.76922	0.57918	0.35856	0.61562	0.64857	0.24345	0.03489	0.0404	0.03521	0.07861	0.10936	0.15755	0.94699	0.0228	2.42166	0.79337	0.04991	0.04017	0.01628	0.02635	5.02718	0.43571	3.49732	0.85802	0.254	0.3095	0.53174	0.55113	0.06897	0.02505	0.00662	0.35158
Roseburia_unclassified	0	0	0	0	0	0	0	0	0	0	0	0	0	0	0	0	0	0	0	0	0	0	0	0	0	0	0	0	0	0	0	0	0	0	0	0.10004	0.0272	0	0	0	0	0	0	0	0	0	0	0	0
Shuttleworthia_satelles	0	0	0	0	0	0	0	0	0	0	0	0	0	0	0	0	0	0	0	0	0	0	0	0	0	0	0	0	0	0	0	0	0	0	0	0	0	0	0	0	0	0	0	0	0	0	0	0	0
Stomatobaculum_longum	0	0	0	0	0	0	0	0	0	0	0	0	0	0	0	0	0	0	0	0	0	0	0	0	0	0	0	0	0	0	0	0	0	0	0	0	0	0	0	0	0	0	0	0	0	0	0	0	0
Oscillibacter_unclassified	0.5185	0.37836	0.14996	0.16753	4.44638	2.54881	3.01633	1.2696	0.25123	0.38364	0.4725	0.54293	1.71819	0.45711	0.43212	0.2728	0.17097	0.39943	0.08559	0.21972	0.38563	0.23466	0.31982	0.03806	0.01412	0.06451	0.13542	0.39315	0.15747	0.06415	0.45868	0.34993	1.12446	0.1322	0.24738	0.21017	0.13408	0.67561	0.42771	0.34259	0.46419	1.17657	0.01367	0.28397	0.25907	0.24423	0.03883	0.06789	0.02534
Clostridium_bartlettii	0.14829	0.03208	0.07733	0.08398	0.00258	0.01291	0	0.00296	0.00377	0.00277	0.00248	0	0	0	0	0	0	0	0.01433	0.01647	0.0306	0.02235	0.03629	0	0.00329	0	0	0	0	0.00116	0.00036	0.00476	0	0.00386	0.00802	0.00519	0	0	0	0	0	0	0.13517	0.1343	0.0023	0.00039	0.00702	0.0165	0.20104
Peptostreptococcaceae_noname_unclassified	0	0	0	0	0.00319	0	0	0	0.15852	0	0.05286	0	0.01362	0	0	0	0.0473	0	0	0	0	0.04118	0	0	0	0.00762	0	0.0553	0.0376	0.02183	0	0.00025	0	0	0.01336	0	0.0084	0.06197	0	0	0	0.0032	0.04759	0	0.00971	0.00419	0	0	0
Peptostreptococcus_anaerobius	0	0	0	0	0	0	0	0	0	0	0	0	0	0	0	0	0	0	0	0.00047	0.00163	0	0	0	0	0	0	0	0	0	0	0	0	0	0	0	0	0	0	0	0	0	0	0.00082	0.00372	0	0	0	0.01319
Peptostreptococcus_stomatis	0	0	0	0	0	0	0	0	0	0	0	0	0.00114	0	0	0	0	0	0	0	0	0	0	0	0	0	0	0	0	0	0	0	0	0	0	0	0	0	0.0033	0	0	0	0.00088	0	0	0	0	0	0
Peptostreptococcus_unclassified	0	0	0	0	0	0	0	0	0	0	0	0	0	0	0	0	0	0	0	0	0.00113	0.00048	0.00104	0	0	0	0	0	0	0	0	0	0	0	0	0	0	0	0	0	0	0	0.00124	0.00501	0	0	0	0	0
Anaerotruncus_colihominis	0.0033	0.00775	0	0.01424	0.02134	0.00639	0.02829	0.00723	0	0.00837	0.0065	0.01795	0.93009	0.05175	0.13813	0.01805	0.01307	0.04287	0	0.00102	0.00254	0.00258	0.00362	0	0	0.00067	0.00228	0.04385	0.0024	0.02194	0.06138	0.00836	0.00572	0	0.00154	0.001	0.00066	0.03798	0.18737	0.04184	0.00675	0.03798	0.00205	0.0076	0.03529	0.00465	0	0	0.00739
Anaerotruncus_unclassified	0	0	0	0	0	0	0	0.04743	0	0	0	0	0	0	0	0	0	0.02415	0	0.00307	0	0	0	0	0	0	0.00126	0	0	0	0	0	0.00455	0	0	0.00231	0	0	0.00929	0	0.00703	0	0	0.03268	0.01068	0	0.0029	0	0
Faecalibacterium_prausnitzii	6.39632	5.4625	3.64463	2.09733	2.86781	1.95998	1.01545	3.65512	5.72622	1.31545	2.97472	2.3055	1.82731	3.23343	1.55268	2.17219	4.88138	1.43397	13.6968	1.23063	1.69857	2.34981	1.75602	2.93185	7.44058	3.12891	1.99854	4.00293	2.90322	3.35205	14.0221	4.09063	2.33126	0.45079	1.06691	4.94029	1.34836	21.5544	9.31656	11.4168	9.94417	2.87252	18.4262	25.7128	5.56396	6.56785	6.34268	4.03941	25.6598
Ruminococcaceae_bacterium_D16	8e-05	0.00032	0	0.00104	0.68662	0.99635	0.47734	0.15996	0.03008	0.00064	0	0.00235	0.01191	0.00013	0	0	0	0	0	0.00011	0.00318	0	0.00185	0	0	0	0	0.00061	0	0	0	0	0.00076	0	0.00129	0	0	0	0	0.00072	0	0.00514	0	0.00037	0.00309	0.00211	8e-05	0	0.0001
Ruminococcus_bromii	0.00461	0.00423	0.00013	2.08977	2.19869	1.12005	1.05741	1.6808	2.73202	0.00181	0	0.00312	0.00312	0.00275	0.00152	0.00351	0.00343	0.00437	0	0.00152	0.12697	0.85286	0.1909	0	0	0.39588	0.61151	0.00152	0.00219	0.00457	0.00221	0	0.01695	0	0.00219	1.51526	0.35573	0.01526	0.01143	0.00344	0.00444	0.00284	4.3066	0.62373	1.43946	3.30909	0.18934	0.0165	0.6103
Ruminococcus_callidus	0	0	0	0.06449	0.05217	0.01346	0.01354	0.02997	0.01854	0.11936	0.30167	0.63183	0.18834	0.08788	0.32173	0.34519	0.42766	0.57028	0.26845	0.13095	0.10036	0.22196	0.12818	0.00166	0.00251	0.00207	0.00196	0.00247	0.00085	0.00052	0.00017	0.01101	0.08365	0.00186	0.00468	0.00135	0.0001	0.37129	0.63051	1.09173	2.10314	0.25233	0.7284	0.13677	0.06533	0.01866	0.01707	0.2691	0.03071
Ruminococcus_lactaris	0.00343	0.0041	0.00127	0.00163	0.51401	0.61736	0.02043	0.14607	0.37439	0.46653	1.98499	0.44967	0.16538	0.38701	0.09635	0.15163	1.284	1.03965	0.35489	0.19613	0.25826	1.45394	0.34828	0.97454	2.46674	3.70423	0.56844	0.81882	2.25336	0.71299	0.93063	0.18573	0.34857	0.03164	0.19973	0.28244	0.20415	0.68135	0.41859	0.86394	0.4067	1.54587	0.86213	2.88652	0.61233	0.39028	0.79468	0.17481	2.2671
Ruminococcus_sp_5_1_39BFAA	0.40742	0.27532	0.31328	0.38361	0.27858	0.21433	0	0.28549	0.18552	0.32015	0.09799	0.27894	0.42452	0.18876	0.34189	0.19091	0.28318	0.20013	0.19708	0	0.09789	0.14749	0.09581	0.14269	0.05845	0.43433	0.26452	0.31665	0.17336	0.78055	1.73418	0.27697	0.2668	0	0.10005	0.34129	0	0.57316	2.82465	1.34005	1.97005	0.35573	1.52671	1.74328	0.33588	0.31596	0.33824	0.15657	0.60499
Ruminococcus_sp_JC304	0	0	0	0	0	0	0	0	0	0	0	0	0	0	0	0	0	0	0	0	0	0	0	0	0	0	0	0	0	0	0	0	0	0	0	0	0	0	0	0	0	0	0.32765	0.24695	0.09232	0.07162	0.09574	0	0.09014
Subdoligranulum_sp_4_3_54A2FAA	0	0	0	0	0.14456	0	0.12058	0	0	0	0	0.07812	0.39535	0	0.25741	0.08244	0	0	0	0	0	0	0	0	0	0	0.12499	0.84078	0	0.15554	0.24044	0	0.13463	0	0.07582	0	0	0.36165	0	0.34106	0	0.62726	0	0	0.05486	0	0	0	0.04104
Subdoligranulum_unclassified	0.64647	0.25707	0.43858	1.80689	3.03723	1.84472	2.03505	2.02509	3.71796	0.62292	0.97548	1.30425	2.1695	1.53335	1.99917	1.47168	0.93513	0.73768	0.55354	1.01163	2.1904	1.42684	1.91017	0.58799	0.41271	0.82454	2.45787	9.66496	2.08507	3.03729	2.20021	1.90552	0.98805	0.72071	1.93775	2.7299	1.15185	3.1532	1.34307	2.47493	1.78959	2.28052	3.89255	5.32629	1.93313	2.46913	0.67244	0.71584	5.79216
Subdoligranulum_variabile	0	0	0	0	0	0	0	0	0	0	0	0	0	0	0	0	0	0	0	0	0	0	0	0	0	0	0	0	0	0	0	0	0	0	0	0	0	0.00037	0	0	0	0	0	0	0	0	0	0	0
Bulleidia_extructa	0	0	0	0	0	0	0	0	0	0	0	0	0	0	0	0	0	0	0	0	0	0	0	0	0	0	0	0	0	0	0	0	0	0	0	0	0	0	0	0	0	0	0	0	0	0	0	0	0
Catenibacterium_mitsuokai	0	0	0	0	0	0	0	0	0	0	0	0	0	0	0	0	0	0	0	0	0	0	0	0	0	0	0	0	0	0	0	0	0	0	0	0	0	0	0	0	0	0	0	0	0	0	0	0	0
Coprobacillus_unclassified	0.03024	0.03174	0.15641	0	0	0	0	0	0	0	0	0	0.02255	0	0	0	0	0	0	0	0	0	0	0	0	0	0	0	0	0	0.00855	0	0	0	0	0.0002	0	0.0024	0	0.00187	0	6e-05	0.00137	0.0039	0.02411	0.02584	0	0	0
Clostridium_innocuum	0.00155	0	0	0	0	0	0	0	0	0.00292	0	0	0.01277	0	0.00035	0	0	0.01168	0	0	0	0	0	0	0	0	0	0	0	0	0.00512	0	0	0	0	0	0	0.00184	0.01754	0.00802	0	0.00087	0	0	0.00019	0	0	0	0
Clostridium_ramosum	0.0176	0.01149	0.02715	0	0	0	0	0	0	0	0	0	0.00684	0	0	0	0	0	0	0	0	0	0	0	0	0	0	0	0	0	0.00245	0	0	0	0	0	0	0	0	0	0	0	0	0	0.01284	0.02252	0	0	0
Clostridium_spiroforme	0.05611	0	0	0	0	0	0	0	0	0	0	0	0	0	0	0	0	0	0	0	0	0	0	0	0	0	0	0	0	0	0	0	0	0	0	0	0	0	0	0	0	0	0	0	0	0	0	0	0
Erysipelotrichaceae_bacterium_21_3	0	0	0	0	0	0	0	0	0	0	0	0	0.00746	0	0.00195	0	0	0	0.01357	0.00101	0.00222	0.00635	0.00493	0	0	0	0.00035	0.00033	0	0	0.00353	0	0	0.07723	0.05853	0	0	0.00058	0.00351	0.00333	0	0.00073	0.12413	0.13829	0.03229	0.00884	0.00284	0.02724	0.07218
Erysipelotrichaceae_bacterium_2_2_44A	0.00071	0.00124	0	0	0	0	0	0	0	0.00032	0	0	0.0188	0	0.00141	0	0	0.00291	0	0	0	0.00017	0	0	0	0	0	0	0	0	0.00107	0	0	0	0	0	0	0	0.00134	0.00161	0	0	0.00012	0	0.00088	0.00065	0	0	0.0019
Erysipelotrichaceae_bacterium_3_1_53	0	0	0	0	0	0	0	0	0	0	0	0	0	0	0	0	0	0	0	0	0	0	0	0	0	0	0	0	0	0	0	0	0	0	0	0	0	0	0	0	0	0	0	0	0	0	0	0	0
Erysipelotrichaceae_bacterium_5_2_54FAA	0	0	0	0	0	0	0	0	0	0	0	0	0.0078	0	0.00088	0	0	0	0	0	0	0	0	0	0	0	0	0	0	0	0.00281	0	0	0	0	0	0	0	0	0.00087	0	0	0	0	0	0	0	0	0
Erysipelotrichaceae_bacterium_6_1_45	0.01589	0.00029	0	0	0.01544	0	0	0	0	0	0	0	0.01158	0	0.00882	0	0	0.00014	0	0	0	0	0	0	0	0	0	0	0	0	0.02297	0	0	0	0.00116	0	0	0.00147	0.0024	0.00517	0	0.0018	0.00061	0.00211	0.01063	0.00225	0.00086	0	0.00435
Eubacterium_biforme	0	0	0	0	0	0	0	0	0	0	0	0	0	0	0	0	0	0	0	0	0	0	0	0	0	0	0	0	0	0	0	0	0	0	0	0	0	0	0	0	0	0	0	0	0	0	0	0	0
Eubacterium_cylindroides	0	0	0	0	0	0	0	0	0	0	0	0	0	0	0	0	0	0	0	0	0	0	0	0	0	0	0	0	0	0	0	0	0	0	0	0	0	0	0	0	0	0	0	0	0	0	0	0	0
Eubacterium_dolichum	0.00808	0.00167	0.00726	0	0	0	0	0	0	0	0	0	0	0	0	0	0	0	0	0	0	0	0	0	0	0	0	0	0	0	0	0	0	0	0	0	0	0	0	0	0	0	0	0	0	0	0	0	0
Holdemania_filiformis	0	0	0	0.00912	0.04911	0.03573	0.06935	0.04849	0.01038	0.06772	0.04102	0.12291	0.25631	0.08628	0.05978	0.0521	0.03153	0.06274	0.00965	0.00407	0.00985	0.00745	0.00984	0.00119	0	0.00133	0.01172	0.08683	0.01664	0.02771	0.00309	0.00697	0.04767	0.00597	0.02476	0.02051	0	0.11637	0.05992	0.19744	0.06697	0.24345	0.02951	0.03135	0.02795	0.0082	0.00127	0.00413	0.05676
Holdemania_sp_AP2	0	0	0	0	0	0	0	0	0	0	0	0	0	0	0	0	0	0	0	0	0	0	0	0	0	0	0	0.13686	0	0.03009	0	0	0	0	0	0	0	0	0	0	0	0	0	0	0	0	0	0	0
Holdemania_unclassified	0	0	0	0.01803	0	0	0	0	0	0	0	0	0	0	0	0	0	0	0.00161	0.00073	0.00618	0.00188	0.00378	0.00163	0.0011	0.00165	0.0117	0	0.00282	0	0.00445	0.00735	0	0.00381	0.00402	0.01982	0.0052	0	0	0	0	0	0.00884	0.01817	0.01504	0.00662	0	0.00157	0.02885
Solobacterium_moorei	7e-05	0	0	0	0	0	0	0	0	0	0	0	0	0	0	0	0	0	0	0	0	0	0	0	0	0	0	0	0	0	0	0	0	0	0	0	0	0	0	0.00045	0	0.00049	0.01101	0.00377	0	0	0	0	0.00195
Turicibacter_sanguinis	0	0	0	0.00081	0	0	0	0.00068	0.00218	0	0	0	0	0	0	0	0	0	0	0	0	0	0	0	0	0	0	0	0	0	0	0	0	0	0	0	0	0	0	0	0	0	0.03595	0	0	0	0	0	0.00151
Turicibacter_unclassified	0	0	0	0.00168	0	0	0	0	0.00467	0	0	0	0	0	0	0	0	0	0	0	0.00049	0.002	0	0	0.00098	0	0	0	0	0	0	0	0	0	0.0006	0	0	0	0	0	0	0	0.06053	0	0	0	0	0	0.00166
Acidaminococcus_unclassified	0	0	0	0	0	0	0	0	0	0	0	0	0	0	0	0	0	0	0	0	0	0	0	0	0	0	0	0	0	0	0	0	0	0	0	0	0	0	0	0	0	0	0	0	0.00044	0.00123	0	0	0
Phascolarctobacterium_succinatutens	0	0	0	0	0	0	0	0	0	0	0.02332	0.02689	0.02766	0.03164	0.02409	0.07295	0.10364	0.08276	0.02875	0.02006	0.02582	0.0227	0.02704	3.60361	3.46169	3.16302	5.65608	8.39314	12.2548	7.59604	3.0051	0	0	0	0.07312	10.2455	4.99786	0	0	0.02957	0.03162	0.02238	0	0	0.0052	0.00361	0	0.0242	0
Anaeroglobus_geminatus	0	0	0	0	0	0	0	0	0	0	0	0	0.00347	0	0	0	0	0	0	0	0	0	0	0	0	0	0	0	0	0	0	0	0	0	0	0	0	0	0	0	0	0	0	0	0	0	0	0	0
Dialister_invisus	0.01319	0.00963	0.00044	0.00076	0	0	0	0	0	0.00641	0	0	0	0	0	0	0	0	0	0	0	0	0	0	0	0	0	0	0	0	0	0	0	0	0	0	0	0	0	0	0	0	0	0	0	0	0	0	0
Dialister_micraerophilus	0	0	0	0	0	0	0	0	0	0	0	0	0	0	0	0	0	0	0	0.0036	0	0	0	0	0	0	0	0	0	0	0	0	0	0	0	0	0	0	0	0	0	0	0	0	0	0.00135	0	0	0
Dialister_succinatiphilus	0	0	0	0	0	0	0	0	0	0	0	0	0	0	0	0	0	0	0	0	0	0	0	0	0	0	0	0	0	0	0	0	0	0	0	0	0	0	0	0	0	0	0	0	0	0	0	0	0
Megamonas_funiformis	0	0	0	0	0	0	0	0	0	0	0	0	0	0	0	0	0	0	0	0	0	0	0	0	0	0	0	0	0	0	0	0	0	0	0	0	0	0	0	0	0	0	0	0	0	0	0	0	0
Megamonas_hypermegale	0	0	0	0	0	0	0	0	0	0	0	0	0	0	0	0	0	0	0.01814	0.00381	0.01244	0.00219	0.00046	0.0002	0	0	0	0	0	0	0	0	0	0.00256	0.01253	0	0	0	0	0	0	0	0.00034	0.00773	0.00879	0.05357	0.01403	0.00136	0.00812
Megamonas_rupellensis	0.00113	0.00078	0	0	0.00049	0	0	0	0	0	0.00187	0	0	0	0	0	0	0	0.36991	0.03136	0.10121	0.05029	0.04281	0.00262	0.00181	0	0	0	0	0	0	0	0	0.00429	0.01471	0	0	0	0	0	0	0	0.00236	0.01571	0.06706	0.33759	0.32506	0.02997	0.06346
Megamonas_unclassified	0.0025	0.00416	0	0	0.00864	0	0	0	0	0	0.0075	0	0	0	0	0	0	0	1.20839	0.06734	0.27105	0.14273	0.10301	0.00656	0.00791	0	0	0	0	0	0	0	0	0.01241	0.01293	0	0	0	0	0	0	0	0.00601	0.01768	0.13185	1.0003	1.04081	0.0953	0.10896
Megasphaera_elsdenii	0	0	0	0	0	0	0	0	0	0	0.00046	0	0	0	0	0	0	0	0.16632	0.72752	0.21489	0.12706	0.85717	0.0017	0.00104	0	0	0.00029	0	0	0	0	0	0.22769	0.54692	0	0	0	0	0	0	0	0	0.02488	0.03575	1.10678	0.24782	0.08764	0
Megasphaera_micronuciformis	0.00092	0.00129	0	0	0	0	0	0	0	0	0	0	0	0	0	0	0	0	0	0	0	0	0	0	0	0	0	0	0	0	0	0	0	0	0	0	0	0	0	0	0	0	0.0004	0	0	0	9e-05	0	0
Megasphaera_unclassified	0	0.00371	0	0	0	0	0	0	0	0	0	0	0	0	0	0	0	0	0.19161	0.73746	0.35123	0.18543	0.87897	0.0034	0	0	0	0	0	0	0	0	0	0.38872	0.57089	0	0	0	0	0	0	0	0	0	0.06821	1.35262	0.20399	0.08058	0
Veillonella_atypica	0.07463	0.04828	0.04974	0	0.00104	0	0	0	0	0	0	0	0	0	0	0	0	0	0.00358	0	0.00974	0.01363	0.00676	0.00759	0.0223	0.06071	0.01894	0.0093	0.00271	0.00044	0.00157	0	0	0.0111	0.00123	0	0.00171	0	0	0	0	0	0.01848	0.01407	0.00699	0.00021	0.07548	0.08833	0.00309
Veillonella_dispar	0.03894	0.03701	0.03338	0.00077	0	0	0	0.00163	0	0	0	0.00506	0	0	0	0	0.00014	0	0.00409	0	0.01567	0.01383	0.01574	0.00259	0.00731	0.0038	0.00728	0.01277	0.00288	0.00038	0	0	0	0.00271	0.00182	0	0.00189	0	0	0	0	0	0.00243	0.00828	0.00916	0.01027	0.06124	0.0076	0.00109
Veillonella_parvula	0.10893	0.12198	0.03009	0.01942	0.00678	0.00069	0	0.00678	0	0	0.00024	0.0081	0	0	0.00518	0.0022	0.00178	0.00176	0.00876	0.00084	0.0129	0.03261	0.02279	0.00748	0.01014	0	0.00945	0.0029	0.01666	0.00211	0	0.00706	0.03176	0.02042	0.0062	0.00038	0.00422	0.01502	0	0.03237	0.00289	0	0.01146	0.06244	0.02839	0.00871	0.057	0.03543	0.003
Veillonella_unclassified	0.72054	0.43286	0.35617	0.05746	0.01205	0.00233	0	0.01135	0.00429	0.00093	0.00554	0.02382	0.00045	0.00162	0.01388	0.0032	0.01096	0.00592	0.02528	0.00845	0.05535	0.10924	0.05559	0.02088	0.0375	0.05457	0.01802	0.49294	0.01528	0.00889	0.03407	0.01091	0.04411	0.02814	0.00882	0.00201	0.0195	0.01206	0.00068	0.04249	0.04005	0.00196	0.04427	0.05403	0.04357	0.04395	0.46011	0.12059	0.00978
Fusobacterium_gonidiaformans	0	0	0	0	0	0	0	0	0	0	0	0	0	0	0	0	0	0	0	0	0	0	0	0	0	0	0	0	0	0	0	0	0	0	0	0	0	0	0	0	0	0	0	0	0	0	0	0	0
Fusobacterium_nucleatum	0.0022	0	0	0	0	0	0	0	0	0	0	0	0	0	0	0	0	0	0	0	0	0	0	0	0	0	0	0	0	0	0	0	0	0	0	0	0	0	0	0	0	0	0	0	0	0	0	0	0
Fusobacterium_periodonticum	0	0	0	0.00246	0	0	0	0	0	0	0	0	0	0	0	0	0	0	0	0	0	0	0	0	0	0	0	0	0	0	0	0	0	0	0	0	0	0	0	0	0	0	0	0	0	0	0	0	0
Fusobacterium_ulcerans	0.00267	0.01254	0	0	0	0	0	0	0	0	0	0	0	0	0	0	0	0	0	0	0	0	0	0	0	0	0	0	0	0	0	0	0	0	0	0	0	0	0	0	0	0	0	0	0	0	0	0	0
Fusobacterium_varium	0	0	0	0	0	0	0	0	0	0	0	0	0	0	0	0	0	0	0	0	0	0	0	0	0	0	0	0	0	0	0	0	0	0	0	0	0	0	0	0	0	0	0	0	0	0	0	0	0
Wolbachia_endosymbiont_of_Culex_pipiens_molestus	0	0	0	0	0	0	0	0	0	0	0	0	0	0	0	0	0	0	0	0	0	0	0	0	0	0	0	0	0	0	0	0	0	0	0	0	0	0	0	0	0	0	0	0.00123	0	0	0	0	0
Wolbachia_endosymbiont_of_Drosophila_melanogaster	0	0	0.00849	0	0	0.01584	0.00536	0.01743	0	0	0	0	0	0	0	0	0	0	0	0	0	0	0	0	0	0	0	0	0	0	0	0	0	0	0	0	0	0	0	0	0	0	0	0.01227	0	0	0	0	0
Wolbachia_unclassified	0	0	0.01006	0	0	0.01573	0.02765	0.01793	0	0	0	0	0	0	0	0	0	0	0	0	0	0	0	0	0	0	0	0	0	0	0	0	0	0	0	0	0	0	0	0	0	0	0	0.0072	0	0	0	0	0
Sphingomonas_echinoides	0	0	0	0	0	0	0	0	0	0	0	0	0	0	0	0	0	0	0	0	0	0	0	0	0	0	0	0	0	0	0	0	0	0	0	0	0	0	0	0.01209	0.00924	0	0	0	0	0	0	0.00225	0
Lautropia_mirabilis	0	0	0	0	0	0	0	0	0	0	0	0	0	0	0	0	0	0	0	0	0	0	0	0	0	0	0	0	8e-05	0	0	0	0	0	0	0	0	0	0	0	0	0	0	0	0	0	0	0	0
Burkholderiales_bacterium_1_1_47	0	0	0	0.05733	0.00032	0.0002	0.0004	0	0.00494	0.44578	0.36122	0.79246	0.05654	0.42259	0.3731	0.61037	0.2662	0.19819	0.00583	0.01331	0.00732	0.01077	0.01071	0.00015	0	0.00098	0.00063	0.00185	0.00032	0	0	0.00431	0.95333	0.00275	0.00927	0	8e-05	0.37147	0.04772	0.54941	0.57428	0.12392	0.00142	0	0.00069	0.00551	0.00596	0.01273	0
Comamonas_unclassified	0	0	0	0	0	0	0	0	0	0	0	0	0	0	0	0	0	0	0	0	0	0	0	0	0	0	0	0	0	0	0	0	0	0	0	0	0	0	0	0.00337	0.00486	0	0.00106	0	0	0	0	0.0023	0
Delftia_acidovorans	0	0	0	0	0	0	0	0	0	0	0	0	0	0	0	0	0	0	0	0	0	0	0	0	0	0	0	0	0	0	0	0	0	0	0	0	0	0	0	0.01854	0.01151	0	0.00142	0	0	0	0	0.00439	0
Delftia_unclassified	0	0	0	0	0	0	0	0	0	0	0	0	0	0	0	0	0	0	0	0	0	0	0	0	0	0	0	0	0	0	0	0	0	0	0	0	0	0	0	0.07949	0.04002	0.00363	0.00832	0.007	0	0	0	0.01841	0.00511
Oxalobacter_formigenes	0	0	0	0.00658	0	0	0.00074	0	0	0.01401	0.00114	0.01626	0.0361	0.01717	0.00313	0.01495	0.02472	0.02676	0	0	0	0.00034	0.00106	0	0	0	0.01286	0	0.00277	0.36428	0.48514	0	0	0	0	0.00132	0	0.00866	0.00865	0.00166	0.03221	0.01417	0	0.00102	0.00864	0.0088	0	0	0.00643
Parasutterella_excrementihominis	0	0	0	0.10569	0.0509	0.0091	0.03026	0.00977	0.04162	0.34086	0.3358	0.51111	0.034	0.36046	0.24462	0.40729	0.2417	0.14626	0.01472	0.0274	0.01476	0.02552	0.02406	0	0	0.00083	0.00058	0.00055	0.00014	0	0	0.5099	0.58992	0.01193	0.02128	0	0	0.22648	0.03285	0.27266	0.26114	0.06236	0.0028	0	0.00389	0.01091	0.01639	0.02179	0
Sutterella_wadsworthensis	0.01689	0.01589	0.00089	0.01627	0.93937	1.13347	1.59957	3.4584	8.88774	0	0	0	0	0	0	0	0	0	0	0	0	0	0	0	0	0	0	0	0	0	0	0	0.01701	0	0	0	0	0	0	0	0	0	0	0.0026	0	0	0.01464	0	0
Methylophilus_methylotrophus	0	0	0	0	0	0	0	0	0	0	0	0	0	0	0	0.00119	0.00282	0.00299	0	0	0	0	0	0	0	0	0	0	0.00077	0.00153	0.00169	0	0	0	0.00084	0.00127	0.00114	0	0	0	0	0	0	0	0	0	0	0	0
Neisseria_flavescens	0	0	0	0	0	0	0	0	0	0	0	0	0	0	0	0	0	0	0	0	0	0	0	0	0	0	0	0	0	0	0	0	0	0	0	0	0	0	0	0	0	0	0	0	0	0	0	0	0
Neisseria_meningitidis	0	0	0	0	0	0	0	0	0	0	0	0	0	0	0	0	0	0	0	0	0	0	0	0	0	0	0	0	0	0	0	0	0	0	0	0	0	0	0	0	0	0	0	0	0	0	0	0	0
Neisseria_sicca	0	0	0	0	0	0	0	0	0	0	0	0	0	0	0	0	0	0	0	0	0	0	0	0	0	0	0	0	0	0	0	0	0	0	0	0	0	0	0	0	0	0	0	0	0	0	0	0	0
Neisseria_unclassified	0	0	0	0	0	0	0	0	0	0	0	0	0	0	0	0	0	0	0	0	0	0	0	0	0	0	0	0.00273	0	0	0	0	0	0	0	0	0	0	0	0	0	0	0	0	0	0	0	0	0
Bilophila_unclassified	0.1071	0.0139	0.00068	0.23246	1.61727	1.4478	1.3205	0.57269	0.12249	0.7837	0.92436	1.09339	1.19816	1.33266	1.4031	1.04037	0.44475	0.89734	0.01901	0.20876	0.34299	0.22407	1.00104	0.15801	0.05684	0.20237	0.498	0.55174	0.56593	0.52074	0.84111	0.38894	1.95207	0.15463	0.80947	0.58292	0.28626	0.0647	0.10551	2.31249	2.02865	4.13659	0.00327	0.11665	0.07219	0.47113	0.0752	0.22706	0.01398
Bilophila_wadsworthia	0.00718	0.00039	0	0.01615	0.13531	0.10469	0.0727	0.03235	0.00475	0.09144	0.10563	0.12233	0.13982	0.1549	0.15292	0.12541	0.04717	0.09003	0.00259	0.03005	0.05988	0.039	0.21813	0.02765	0.00704	0.03631	0.08596	0.10144	0.09214	0.09803	0.12792	0.01194	0.21718	0.0241	0.15897	0.09545	0.04723	0.00757	0.00942	0.27595	0.22847	0.44739	0	0.0121	0.01513	0.10672	0.01391	0.03032	0
Desulfovibrio_desulfuricans	0.00759	0.00745	0	0.00397	0.01418	0	0	0	0	0	0	0	0.00135	0.0046	0	0	0	0.00137	0	0	0.04764	0.03345	0.08555	0	0	0	0	0	0	0	0	0.00616	0	0	0.0057	0	0	0	0.00172	0.00163	0	0	0.00886	0.0116	0	0.03954	0.01061	0	0
Desulfovibrio_piger	0	0	0	0	0	0	0	0	0	0	0	0	0	0	0	0	0	0	0	0	0	0	0	0	0	0	0	0	0	0	0	0	0	0	0	0	0	0	0	0	0	0	0	0	0	0	0	0	0
Campylobacter_concisus	0	0	0	0	0	0	0	0	0	0	0	0	0	0	0	0	0	0	0	0	0	0	0	0	0	0	0	0	0	0	0	0	0	0	0	0	0	0	0	0	0	0	0	0	0	0	0	0	0
Campylobacter_gracilis	0.00067	0	0	0	0	0	0	0	0	0	0	0	0	0	0	0	0	0	0	0	0	0	0	0	0	0	0	0	0	0	0	0	0	0	0	0	0	0	0	0	0	0	0	0	0	0	0	0	0
Campylobacter_hominis	9e-05	0	0	0.00069	0.00513	0	0.01101	0	0	0	0	0	0	0	0	0	0	0	0	0.00347	0	0.00013	0.00357	0	0	0	0	0	0	0	0	0	0	0	0.00247	0	0	0	0	0	0	0	0	0	0.00128	0.01012	0	0	0
Campylobacter_ureolyticus	0	0	0	0	0	0	0	0	0	0	0	0	0	0	0	0	0	0	0	0	0	0	0	0	0	0	0	0	0	0	0	0	0	0	0	0	0	0	0	0	0	0	0	0	0	0	0	0	0
Aeromonas_unclassified	0	0	0	0	0	0	0	0	0	0	0	0	0	0	0	0	0.00365	0	0	0	0	0	0	0	0	0	0	0	0	0	0	0	0	0	0	0	0	0	0	0	0	0	0	0	0	0	0	0	0
Citrobacter_freundii	0.01373	0.09279	0.80905	0	0	0	0	0	0	0	0.07767	0	0	0.00127	0	0	0.04283	0.01664	0.00273	0	0	0	0	0	0	0.00067	0	0.00311	0	0	0.02057	0.0466	0.01136	0	0	0	0	0	0	0	0	7e-05	0.01064	0	0	0	0	0	0.00166
Citrobacter_unclassified	0.02618	0.0374	0.05431	0	0.00105	0	0	0	0	0	0.07135	0	0	0.00175	0	0	0.01915	0.0218	0.00463	0	0	0	0	0	0	0.00247	0	0.00321	0	0	0.02268	0.04885	0.02444	0	0	0	0	0	0	0	0	0	0.01469	0	0.00086	0	0	0	0.0013
Cronobacter_sakazakii	0	0	0	0	0	0	0	0	0	0	0	0	0	0	0	0	0	0	0	0	0	0.00159	0	0	0	0	0	0	0	0	0	0	0	0	0	0	0	0	0	0	0	0	0.00761	0	0	0	0	0	0
Cronobacter_unclassified	0	0	0	0	0	0	0	0	0	0	0	0	0	0	0	0	0	0	0	0	0	0.00023	0	0	0	0	0	0	0	0	0	0	0	0	0	0	0	0	0	0	0	0	0	0	0	0	0	0	0
Enterobacter_aerogenes	0.01501	0	0	0	0	0	0	0	0	0	0	0	0	0	0	0	0	0	0	0	0	0	0	0	0	0	0	0	0	0	0.00147	0	0	0	0	0	0	0	0	0	0	0	0.02607	0	0	0	0	0	0.24533
Enterobacter_asburiae	0	0	0	0	0	0	0	0	0	0	0	0	0	0	0	0	0	0.00117	0	0	0	0	0	0	0	0	0	0	0	0	0	0	0	0	0	0	0	0	0	0	0	0	0	0	0	0	0	0	0
Enterobacter_cloacae	0.02894	0.00848	0.07629	0	0	0	0	0	0	0	0.01839	0	0	0	0	0	0.0061	0.27054	0.12601	0	0	0	0.00553	0	0	0.00838	0.00329	0	0.00376	0.01668	0.12159	0	0.01062	0	0.05792	0	0	0.00123	0	0	0	0	2.42123	0.02326	0.00315	0	0.00473	0	0.3245
Enterobacter_hormaechei	0	0	0	0	0	0	0	0	0	0	0	0	0	0	0	0	0	0	0	0	0	0	0	0	0	0	0	0	0	0	0	0	0	0	0	0	0	0	0	0	0	0	0.00155	0	0	0	0	0	0
Enterobacter_mori	0	0	0	0	0	0	0	0	0	0	0	0	0	0	0	0	0	0.00361	0	0	0	0	0	0	0	0	0	0	0	0	0	0	0	0	0	0	0	0	0	0	0	0	0.00161	0	0	0	0	0	0
Enterobacter_sp_MGH_8	0	0	0	0	0	0	0	0	0	0	0	0	0	0	0	0	0	0	3.40154	0	0	0	0	0	0	0	0	0	0	0	0	0	0	0	0	0	0	0	0	0	0	0	0	0	0	0	0	0	0
Escherichia_coli	0.73423	0.1367	0.15505	0.05205	0.24208	0.02043	0.08669	0.00795	0.00852	0.01493	0.53195	0.04719	1.33918	0.05024	0.97772	0.0453	0.24823	0.24044	11.8912	0.20929	0.04466	0.04853	0.02709	0.12221	0.07038	0.17377	0.06355	1.78054	0.03366	0.00343	0.28368	0.02633	1.41418	0.04199	0.0526	0.01095	0	3.96136	0.67139	0.02667	0.07447	0.50065	1.14782	0.5885	1.4284	0.14715	0.00997	0.01401	11.7095
Escherichia_fergusonii	0	0	0	0	0	0	0	0	0	0	0	0	0	0	0	0	0	0	0	0	0	0	0	0	0	0.00057	0	0	0	0	0	0	0	0	0	0	0	0	0	0.00114	0	0	0	0	0	0	0	0	0
Escherichia_unclassified	0.03984	0.01497	0.04902	0.0036	0.05356	0	0.03714	0.03126	0	0	0.1369	0.02623	0	0	0	0	0.01977	0	3.10727	0.03592	0.01209	0.00444	0	0	0	0.04957	0.00375	0	0.00451	0.00196	0.09798	0.03776	0	0.00568	0.04008	0.00062	0.00276	0.44615	0	0	0	0	0.1831	0	0.33535	0.04384	0.00492	0	1.6897
Klebsiella_oxytoca	0	0	0.00373	0	0	0	0	0	0	0	0	0	0	0	0	0	0	0	0	0	0	0.00029	0.00559	0	0	0	0	0	0	0	0	0	0	0	0	0	0	0	0	0	0	0	0.09608	0	0	0	0	0	0
Klebsiella_pneumoniae	0.0106	0.02043	0.75124	0	0	0	0	0	0	0	0.03797	0.00267	0	0	0	0	0.00691	0.09028	0.08413	0.0026	0.0761	0.06383	0.04052	0	0	0.13223	0.03205	0.00356	0	0.00018	0.14001	0.01128	0	0.15173	0.4223	0	0	0.07707	0	0	0.00314	0.01872	1.45943	0.50145	1.50883	0.837	0.17375	1.31419	0.25137
Klebsiella_unclassified	0	0.01162	0.03052	0	0	0	0	0	0	0	0	0	0	0	0	0.00557	0.00109	0	0.0034	0.0031	0	0.00876	0.01407	0	0	0.0369	0	0	0	0	0	0.0054	0	0	0.09592	0.00115	0	0	0.0015	0.0016	0	0	0	0	0.22442	0	0	0	0.19467
Proteus_penneri	0	0	0	0	0	0	0	0	0	0	0	0	0	0	0	0	0	0	0	0	0	0	0	0	0	0	0	0	0.31556	0	0	0	0	0	0	0	0	0	0	0	0	0	0	0	0	0	0	0	0
Proteus_unclassified	0	0	0	0	0	0	0	0	0	0	0	0	0	0	0	0	0	0	0	0	0	0	0	0	0	0	0	0	0.00457	0	0	0	0	0	0	0	0	0	0	0	0	0	0	0	0	0	0	0	0
Raoultella_ornithinolytica	0	0	0.01695	0	0	0	0	0	0	0	0	0	0	0	0	0	0.00311	0.00037	0	0	0	0	0	0	0	0	0	0	0	0	0	0	0	0	0	0	0	0	0	0	0	0	0	0	0	0	0	0	0
Shigella_sonnei	0	0	0	0	0	0	0	0	0	0	0	0	0	0	0	0	0	0	0.00778	0	0	0	0	0	0	0	0	0	0	0	0.00192	0	0	0	0	0	0	0	0	0	0	0	0	0	0	0	0	0	0
Yersinia_enterocolitica	0	0	0	0	0	0	0	0	0	0	0	0	0	0	0	0	0	0	0	0	0	0	0	0	0	0	0	0	0	0	0	0	0	0	0.0001	0	0	0	0	0	0	0	0	0	0	0	0	0	0
Methylosarcina_fibrata	0	0	0	0	0	0	0	0	0	0	0	0	0	0	0	0.00159	0.00272	0.00293	0	0	0	0	0	0	0	0	0	0	0.00084	0.00131	0.00154	0	0	0	0.00129	0.00095	0.0026	0	0	0	0	0	0	0	0	0	0	0	0
Actinobacillus_unclassified	0.00114	0	0	0	0	0	0	0	0	0	0	0	0	0	0	0	0	0	0	0	0	0	0	0	0	0	0	0	0	0	0	0	0	0	0	0	0	0	0	0	0	0	0.00435	0	0	0	0	0	0
Aggregatibacter_segnis	0	0	0	0	0	0	0	0	0	0	0	0	0	0	0	0	0.00035	0	0	0	0	0	0	0	0	0	0	0	0	0	0	0	0	0	0	0	0	0	0	0	0	0	0	0	0	0	0	0	0
Aggregatibacter_unclassified	0	0	0	0.00051	0	0	0	0	0	0	0	0	0	0	0	0	0.00078	0	0	0	0	0	0	0	0	0	0	0	0	0	0	0	0	0	0	0	0	0	0	0	0	0	0	0	0	0	0	0	0
Haemophilus_haemolyticus	0	0	0	0.00096	0	0	0	0	0	0	0	0	0	0	0	0	0	0	0	0	0	0	0	0	0	0	0	0	0	0	0.00177	0	0	0	0	0	0	0	0	0	0	0	0.0015	0	0	0	0	0	0
Haemophilus_parainfluenzae	0.39817	0.04798	0.07106	0.80255	0.00111	0	0	0	0.03911	0.00016	0.00298	0.01124	0.00063	0.00064	0.02486	0.06535	0.14293	0.01637	0.04327	0.03438	0.09923	0.38662	0.08046	0.02314	0.11523	0.11356	0.02005	0.34802	0.05558	0.0139	1.49842	0.02638	0.03425	0.32849	0.00549	0.01797	0.04503	0.02405	0.00029	0.00349	0.01481	0.00096	2.23617	0.10323	0.00347	0.05045	0.22307	1.14636	0.09541
Haemophilus_sputorum	0.00685	0	0.00525	0	0	0	0	0	0	0	0	0	0	0	0.01531	0	0	0	0	0	0	0	0	0	0	0	0	0	0	0	0	0	0	0.00073	0	0	0	0	0	0	0	0	0.00751	0	0	0	0	0	0
Acinetobacter_unclassified	0	0	0	0	0	0	0	0	0	0	0	0	0	0	0	0	0	0	0	0	0	0	0	0	0	0	0	0	0	0	0	0	0	0	0	0	0	0	0	0	0	0	0	0	0	0	0	0	0
Pseudomonas_fragi	0	0	0	0	0	0	0	0	0	0	0	0	0	0	0	0	0	0	0	0	0	0	0	0	0	0	0	0	0	0	0	0	0	0	0	0	0	0	0	0	0	0	0	0	0	0.00049	0	0	0
Pseudomonas_unclassified	0	0	0	0	0	0	0	0	0	0	0	0	0	0	0	0	0	0	0	0	0.00566	0	0	0	0	0	0	0	0	0	0	0	0	0	0	0	0	0	0	0.0066	0.01269	0	0	0	0	0.00491	0.00891	0	0.00502
Pyramidobacter_piscolens	0	0	0	0	0	0	0.0243	0.02232	0	0	0	0	0	0	0	0	0	0	0	0.0116	0.02195	0.0524	0.0589	0	0	0	0	0	0	0	0	0	0	0.00826	0.12615	0	0	0	0	0	0	0	0.01715	0.04239	0.00271	0.04522	0	0.02514	0
Akkermansia_muciniphila	0	0	0	0.07082	0	0	0	0	0	0.00656	0.00466	0.42917	3.78866	1.66793	0.00954	0.04079	0	0.07493	0	0	0.00752	0.00672	0.0055	0.00057	0	0.00606	0.01185	0.04643	0.00016	0	0	0	0.00744	0	0	0.00355	0.01405	0.23061	3.42537	1.68739	0.82441	21.8234	0.00075	0.1029	0.01673	0.06961	0	0.02884	0.00102
Saccharomyces_cerevisiae	0	0	0	0	0	0	0	0	0	0	0	0	0	0	0	0	0	0	0	0	0	0	0	0	0	0	0	0	0	0	0	0	0	0	0.00035	0	0	0	0	0	0	0	0.00544	0	0	0	0	0	0.00017
Chaetomium_globosum	0	0	0	0.00034	0	0	0	0	0	0	0	0	0	0	0	0	0	0	0	0	0	0	0	0	0	0	0	0	0	0	0	0	0.00058	0	0	0	0	0	0	0	0	0	0	0	0	0	0	0	0
Enterobacteria_phage_SfV	0.14254	0	0	0	0	0	0	0	0	0	0	0	0	0	0	0	0	0	0	0	0	0	0	0	0	0	0	0	0	0	0	0	0	0	0	0	0	0.00943	0	0	0	0	0	0	0	0	0	0	0
Enterobacteria_phage_PsP3	0	0	0	0	0	0	0	0	0	0	0	0	0	0	0	0	0	0	0	0	0	0	0	0	0	0	0	0	0	0	0.01596	0	0	0	0	0	0	0	0	0	0	0	0	0	0	0	0	0	0
Shigella_phage_Sf6	0	0	0	0	0	0	0	0	0	0	0	0	0	0	0	0	0	0	0	0	0	0	0	0	0	0	0	0	0	0	0	0	0.02817	0	0	0	0	0	0	0	0	0	0	0	0	0	0	0	0
C2likevirus_unclassified	0.0004	0	0	0	0.00068	0	0	0	0	0	0	0	0.00053	0	0.25971	0	0	0	0	0	0.00113	0.00057	0	0	0	0	0.00043	0.00041	0	0	0	0	0	0	0	0	0	0	0	0	0	0	0	0.07779	0	0.00054	0	0	0
Enterobacteria_phage_HK225	0	0	0	0	0	0	0	0	0	0	0	0	0	0	0	0	0	0	0	0	0	0	0	0	0	0	0	0	0	0	0.04444	0	0	0	0	0	0	0	0	0	0	0	0	0	0	0	0	0	0
Chicken_anemia_virus	0	0	0	0	0	0	0	0	0	0	0	0	0	0	0	0	0	0	0	0	0	0	0	0	0	0	0	0	0	0	0	0	0	0	0	0	0	0	0.00604	0	0	0.05911	0	0	0	0	0	0	0
Gyrovirus_4	0	0	0	0	0	0	0	0	0	0	0	0	0	0	0	0	0	0	0	0	0	0	0	0	0	0	0	0	0	0	0	0	0	0	0	0	0	0	0	0	0	0	0	0	0	0	0	0	0
Orthohepadnavirus_unclassified	0.06916	0.09697	0	0	0.19817	0	0	0	0	0	0	0	0	0	0	0	0	0	0	0	0	0	0	0	0	0	0	0	0	0	0	0	0	0	0	0	0	0	0	0	0	0	0	0	0	0	0.09589	0	0
Infectious_hypodermal_and_hematopoietic_necrosis_virus	0	0	0	0	0	0	0	0	0	0	0	0	0	0	0	0	0	0	0	0	0	0	0	0	0	0	0	0	0	0	0	0	0	0	0	0	0	0	0	0	0	0	0	0	0	0	0	0	0
Avian_myelocytomatosis_virus	0	0	0	0	0	0	0	0	0	0	0	0	0	0	0	0	0	0	0.00251	0	0	0	0	0	0	0	0	0	0	0	0	0	0	0	0	0	0	0	0	0	0	0	0	0	0	0	0	0	0
Porcine_type_C_oncovirus	0	0	0	0	0	0	0	0	0	0	0	0	0	0	0	0	0	0	0	0	0	0	0	0	0	0	0	0	0	0	0	0	0	0	0	0	0	0	0	0	0	0	0.00108	0	0	0	0	0	0.00131
Avian_endogenous_retrovirus_EAV_HP	0	0	0	0	0	0	0	0	0	0	0	0	0	0	0	0	0	0	0	0	0	0	0	0	0	0	0	0	0	0	0	0	0	0	0	0	0	0	0	0	0	0	0.00258	0	0	0	0	0	0
Enterobacteria_phage_HK544	0	0	0.03788	0	0	0	0	0	0	0	0	0	0	0	0	0	0	0	0.0635	0	0	0	0	0	0	0	0	0	0	0	0	0	0	0	0	0	0	0	0	0	0	0	0	0	0	0	0	0	0
[truncated: 13 more columns]

## Sheet: Sheet1
SampleID	Methanobrevibacter_smithii	Methanobrevibacter_unclassified	Actinomyces_cardiffensis	Actinomyces_graevenitzii	Actinomyces_johnsonii	Actinomyces_massiliensis	Actinomyces_naeslundii	Actinomyces_neuii	Actinomyces_odontolyticus	Actinomyces_oris	Actinomyces_sp_ICM47	Actinomyces_turicensis	Actinomyces_viscosus	Mobiluncus_unclassified	Corynebacterium_durum	Corynebacterium_matruchotii	Corynebacterium_variabile	Kocuria_rhizophila	Rothia_aeria	Rothia_dentocariosa	Rothia_mucilaginosa	Rothia_unclassified	Propionibacterium_propionicum	Pseudonocardia_unclassified	Bifidobacterium_adolescentis	Bifidobacterium_animalis	Bifidobacterium_bifidum	Bifidobacterium_catenulatum	Bifidobacterium_dentium	Bifidobacterium_longum	Bifidobacterium_pseudocatenulatum	Gardnerella_vaginalis	Scardovia_unclassified	Scardovia_wiggsiae	Adlercreutzia_equolifaciens	Atopobium_parvulum	Atopobium_rimae	Collinsella_aerofaciens	Collinsella_intestinalis	Collinsella_unclassified	Coriobacteriaceae_bacterium_BV3Ac1	Coriobacteriaceae_bacterium_phI	Cryptobacterium_curtum	Eggerthella_lenta	Eggerthella_sp_1_3_56FAA	Eggerthella_unclassified	Gordonibacter_pamelaeae	Olsenella_uli	Olsenella_unclassified
BJN4T1	0.02385	0	0	0.00026	0	0	0	0	0.00118	0	0	0	0	0	0	0	0	0	0	0	0.00018	0	0	0	0.00669	0.02135	2.58347	0.00014	0	3.94425	1.7726	0	0	0	0	0.0003	0	0.0006	0.87153	0.08985	0	0	0	0.00698	0	0.04988	0	0	0
BJN4T2	0.0248	0.00497	0	0.00039	0	0	0	0	0	0	0	0	0	0	0	0	0	0	0	0	0	0	0	0	0.00576	0	1.06712	0	0	1.15114	0.69802	0	0	0	0	0	0	0.0008	0.31735	0.04029	0	0	0	0.00771	0	0.06008	0	0	0
BJN4T4	0	0	0	0	0	0	0	0	0	0	0	0	0	0	0	0	0	0	0	0	0	0	0	0.00818	0	0	0.41437	0	0	0.34338	0.09145	0	0	0	0	0	0	0	0.30538	0.0663	0	0	0	0.00023	0	0.01638	0	0	0
BJN4T6	0	0	0	0	0	0	0	0	0	0	0	0	0	0	0	0	0	0	0	0	0	0	0	0	0.00186	0	0	0	0	0.0374	0.0799	0	0	0	0.00946	0	0	0	0.04918	0.01362	0	0	0	8e-05	0	0.01025	0.00252	0	0
BJN8T1	0.06198	0	0	0.00092	0	0	0	0	0	0	0	0	0	0	0	0	0	0	0	0	0	0	0	0	0.91128	0	0.00887	0.00117	0	0.11924	0.1407	0	0	0	0.01107	0	0	0.13451	0.00097	0	0	0	0	0	0	0	0.02325	0	0
BJN8T2	0.04417	0	0	0	0	0	0	0	0	0	0	0	0	0	0	0	0	0	0	0	0	0	0	0.00847	0.00763	0	0	0	0	0.01912	0.28403	0	0	0	0.01009	0	0	0.08752	0	0	0	0	0	0	0	0	0	0	0
BJN8T3	0.0081	0.00821	0	0	0	0	0	0	0	0	0	0	0	0	0	0	0	0	0	0	0	0	0	0.01108	0.2427	0	0	0	0	0.04287	0.0298	0	0	0	0.00393	0	0	0.03558	0	0	0	0	0	0	0	0	0	0	0
BJN8T4	0.14175	0	0	0	0	0	0	0	0	0	0	0	0	0	0	0	0	0	0	0	0	0	0	0.01045	0.14273	0	0	0	0	0.07764	0.02524	0	0	0	0.0116	0	0	0.12065	0	0	0	0	0	0	0	0	0.01559	0	0
BJN8T5	0	0	0	0.00101	0	0	0	0	0	0	0	0	0	0	0	0	0	0	0	0	0	0	0	0	1.793	0	0	0	0	0.14817	0.05529	0	0	0	0.00259	0	0	0.23223	0	0	0	0	0	0	0	0	0.00124	0	0
MTB10T16	0.00959	0.00415	0	0	0	0	0	0	0	0	0	0	0	0	0	0	0	0	0	0	0	0	0	0	0.01261	0	0.00729	0	0	0.00072	0	0	0	0	0.0397	0	0	0.06935	0	0	0	0	0	0.00028	0	0.0047	0.00328	0	0
MTB10T17	0	0	0	0	0	0	0	0	0	0	0	0.03471	0	0	0	0	0	0	0	0	0.00029	0	0	0	0.02428	0	0	0	0	0.00449	0.00018	0	0	0	0.01165	0	0	0.10615	0	0	0	0	0	0	0	0.00244	0.09364	0	0
MTB10T18	0	0	0	0	0	0	0	0	0	0	0	0	0	0	0	0	0	0	0	0	0.0028	0	0	0	0.00628	0	0	0	0	0.00585	0.00357	0	0	0	0.08511	0	0	0.10908	0	0	0	0	0	0.0014	0	0.00883	0.06301	0	0
MTB10T19	0	0	0	0	0	0	0	0	0	0	0	0.05963	0	0	0	0	0	0	0	0	0.00294	0	0	0	0.00534	0	0	0	0	0.00419	0.00352	0	0	0	0.12712	0	0	0.21181	0	0	0	0	0	0.00384	0	0.01724	0.02065	0	0
MTB10T20	0	0	0	0	0	0	0	0	0	0	0	0	0	0	0	0	0	0	0	0	0	0.00084	0	0	0.00659	0	0	0	0	0.00661	0.0012	0	0	0	0.0358	0	0	0.04728	0	0	0	0	0	0	0	0.009	0.0004	0	0
MTB10T21	0	0	0	0	0	0	0	0	0	0	0	0	0	0	0	0	0	0	0	0	0	0	0	0	0.00589	0	0	0	0	0.00496	0.0159	0	0	0	0.01623	0	0	0.14721	0	0	0	0	0	0.00138	0	0.00861	0.00202	0	0
MTB10T22	0	0	0	0	0	0	0	0	0	0	0	0	0	0	0	0	0	0	0	0	0	0	0	0	0.0011	0	0	0	0	0.00564	0.00297	0	0	0	0.01444	0	0	0.07706	0	0	0	0	0	0	0	0.00424	0.00026	0	0
MTB10T23	0	0	0	0	0	0	0	0	0	0	0	0	0	0	0	0	0	0	0	0.00032	0.01089	0	0	0	0.00112	0	0	0	0	0.01077	0.00109	0	0	0	0.01199	0	0	0.05138	0	0	0	0	0	0.00011	0	0.00301	0.00194	0	0
MTB10T25	0	0	0	0	0	0	0	0	0	0	0	0	0	0	0	0	0	0	0	0	0	0	0	0	0.00171	0	0	0	0	0.00919	0.00033	0	0	0	0.02324	0	0	0.03421	0	0	0	0	0	0.00085	0	0.00474	0.00316	0	0
MTB3T21	0	0	0	6e-05	0	0	0	0	0	0	0	0.00166	0	0	0	0	0	0	0	0	0	0	0	0	0.69384	0.00119	0	0.00304	0	0.22875	0.07032	0	0	0	0.01073	0	0	0.15599	0	0	0	0	0	0	0	0	0.00183	0	0
MTB3T22	0	0	0	0	0	0	0	0	0	0	0	0	0	0	0	0	0	0	0	0	0	0	0	0	0.29286	0	0	0.001	0	0.08806	0.05639	0	0	0	0.00961	0	0	0.14395	0	0	0	0	0	0	0	0	0.00102	0	0
MTB3T23	0	0	0	0	0	0	0	0	0	0	0	0	0	0	0	0	0	0	0	0	0	0	0	0	0.13395	0	0	0	0	0.07812	0.01937	0	0	0	0.00359	0	0	0.08299	0	0	0	0	0	0	0	0.00083	0.00209	0	0
MTB3T24	0	0	0	0	0	0	0	0	0	0	0	0	0	0	0	0	0	0	0	0	0	0	0	0	0.13048	0	0	0.00039	0	0.08032	0.0188	0	0	0	0.0012	0.00017	0	0.13309	0	0	0	0	0	0	0	0	0.00093	0	0
MTB3T25	0	0	0	0	0	0	0	0	0	0	0	0	0	0	0	0	0	0	0	0	9e-05	0	0	0	0.16215	0	0	0.00042	0	0.10203	0.03191	0	0	0	0.00275	0.00123	0	0.20597	0	0	0	0	0	0	0	0.00068	0.00418	0	0
MTB6T21	0	0	0	0	0	0	0	0	0	0	0	0	0	0	0	0	0	0	0	0	0.00049	0	0	0	6.3237	0.03091	0	0	0	0.37179	0.26032	0	0	0	0.0139	0	0	0	0.06216	0.01219	0	0	0	0.00473	0	0.06504	0.00574	0	0.00018
MTB6T22	0	0	0	8e-05	0	0	0	0	0	0	0	0	0	0	0	0	0	0	0	0	0.00639	0	0	0	0.41714	0.00115	0	0	0	0.31474	0.09487	0	0	0	0	0	0	0	0	0.00138	0	0	0	0.00161	0	0.01554	0.00043	0	0
MTB6T23	0	0	0	0.00232	0	0	0	0	0	0	0	0	0	0	0	0	0	0	0.0004	0	0.0202	0	0	0	1.48446	0	0	0	0	0.26403	0.14204	0.0021	0	0	0.0042	0	0	0.00019	0.00596	0.0027	0	0	0	0.0042	0	0.02402	0.00538	0	0
MTB6T24	0	0	0	0	0	0	0	0	0	0	0	0	0	0	0	0	0	0	0	0	0.00818	0	0	0	1.88825	0	0	0	0	0.36092	0.27992	0	0	0	0.00724	0	0	0	0.00683	0.0054	0	0	0	0.00913	0	0.05178	0.01261	0	0
MTB6T26	0	0	0	0.0023	0	0	0	0	0	0	0	0	0	0	0	0	0	0	0.00029	0.00065	0.02273	0	0	0	1.21838	0	0	0	0	1.42273	0.57447	0	0	0	0.04196	0	0	0	0.02623	0	0	0	0	0.02881	0	0.13993	0.02281	0	0
MTB6T27	0	0	0	0	0	0	0	0	0	0	0	0	0	0	0	0	0	0	0	0	0.00384	0	0	0	0.28143	0	0	0	0	0.09858	0.02237	0	0	0	0.00474	0	0	0	0.00843	0.006	0	0	0	0.00097	0	0.01338	0.00067	0	0
MTB6T28	0	0	0	0	0	0	0	0	0	0	0	0	0	0	0	0	0	0	0	0	0	0.0005	0	0	0.85199	0	0	0	0	0.22051	0.02182	0	0	0	0.13994	0	0	0	0.10596	0	0	0	0	0.01066	0	0.05194	0.00901	0	0
MTB6T29	0	0	0	0	0	0	0	0	0	0	0	0	0	0	0	0	0	0	0	0	0.01663	0	0	0	0.04906	0	0	0	0	0.07627	0.05429	0	0	0	0.17338	0	0	0	0.01816	0	0	0	0	0.01085	0	0.05645	0.02059	0	0
MTC10T1	0	0	0	0	0	0	0	0	0	0	0	0	0	0	0	0	0	0	0	0	0	0	0	0	0	0	0	0	0	0	0.00683	0	0	0	0.00566	0	0	0	0	0.00154	0	0	0	0.00018	0	0.01127	0.00106	0	0
MTC10T2	0	0	0	0	0	0	0	0.00747	0	0	0	0.02521	0	0	0	0	0	0	0	0	0.0025	0	0	0	0.00214	0	0	0	0	0	0	0	0	0	0.04466	0	0	0.24673	0	0	0	0	0	0	0	0.00689	0.00667	0	0
MTC3T1	0	0	0	0	0	0	0	0	0	0	0	0	0	0	0	0	0	0	0	0	0	0	0	0	0	0	0	0	0	0.00065	0.00635	0	0	0	0	0	0	0.03887	0	0	0	0	0	0	0	0	0	0	0
MTC3T2	0	0	0	0	0	0	0	0	0	0	0	0	0	0	0	0	0	0	0	0	0.00037	0	0	0	0.00106	0	0	0	0	0.01481	0.01706	0	0	0	0	0	0	0.12705	0	0	0	0	0	0	0	0	0.00061	0	0
MTC6T1	0	0	0	0	0	0	0	0	0	0	0	0	0	0	0	0	0	0	0	0	0.0016	0	0	0	0.00018	0	0	0	0	3.44896	0.80135	0	0	0	0.02937	0	0	0	0.03391	0.01075	0	0	0	0.00293	0	0.02066	0.00428	0	0
MTC6T2	0	0	0	0	0	0	0	0	0	0	0	0	0	0	0	0	0	0	0	0	0	0	0	0	0	0	0	0	0	1.05961	0.70869	0	0	0	0.00251	0	0	0	0.00483	0	0	0	0	0	0	0.00505	0	0	0
MTT10T11	0	0	0	0.00179	0	0	0	0	0	0	0	0	0	0	0	0	0	0	0	0	0.0004	0.00025	0	0	0.00407	0	0	0	0	0.0435	0.09986	0	0	0	0.11738	0	0	0.23392	0	0	0	0.0018	0	0.01588	0	0.09687	0.11479	0	0
MTT10T12	0	0	0	0	0	0	0	0	0	0	0	0	0	0	0	0	0	0	0	0	0.00123	0	0	0	0.00403	0	0	0	0	0.04002	0.02699	0	0	0	0.11848	0	0	0.23273	0	0	0	0.00078	0	0.0047	0	0.0272	0.05924	0	0
MTT10T4	0	0	0	0.00311	0	0	0	0	0.00044	0	0	0	0	0	0	0	0	0	0	0	0.00291	0	0	0	0.00753	0	0	0	0	0.00551	0.00953	0	0	0	0.13059	0	0	0.65392	0	0	0	0	0	0.00064	0	0.02016	0.01381	0	0
MTT10T5	0	0	0	0.00049	0	0	0	0	0	0	0	0	0	0	0	0	0	0	0	0	0.00278	0	0	0	0.00518	0	0	0	0	0.00585	0.05241	0	0	0	0.17659	0	0	0.76696	0	0	0	0	0	0.00096	0	0.01912	0.01586	0	0
MTT10T7	0	0	0	0.00352	0	0	0	0	0	0	0	0	0	0	0	0	0	0	0	0	0.00059	0	0	0	0.00547	0	0	0.00052	0	0.00399	0.04054	0	0	0	0.068	6e-05	0	0.19788	0	0	0	0	0	0.00886	0	0.0639	0.02049	0	0
MTT3T11	0	0.00363	0	0.04174	0	0	0	0	0.02017	0	0	0	0	0	0	0	0	0	0	0.00049	0.02324	0	0	0	1.08336	0	0	0.01429	0	0.89549	1.0323	0	0	0.00036	0.09845	0.00341	0	2.61862	0	0	0	0	0	0.00176	0	0.03378	0.05362	0	0.00629
MTT3T12	0	0	0	0.00278	0	0	0	0	0.00611	0	0	0	0	0	0	0	0	0	0	0	0.00499	0	0	0	2.31269	0	0	0.02092	0	0.91797	0.73369	0	0	0	0.04407	0.00074	0	2.0076	0	0	0	0	0	0	0	0.04395	0.09898	0	0.0015
MTT3T15	0.00052	0.00188	0	0	0	0	0	0	0.00049	0	0	0.00099	0	0	0	0	0	0	0	0	0.00086	0	0	0	0.42896	0	0	0.00147	0	0.16892	0.07454	0	0	0	0.00993	0.00055	0	0.29402	0	0	0	0	0	7e-05	0	0.00922	0.00487	0	0
MTT3T18	0.00069	6e-05	0	0	0	0	0	0	0.00146	0	0	0.00035	0	0	0	0	0	0	0	0	0.00373	0	0	0	0.65846	0	0	0.00522	0	0.11327	0.12519	0	0	0	0.00149	0	0	0.36031	0	0	0	0	0	0	0	0.00378	0.00424	0	0
MTT3T19	0.0253	0	0	0.00145	0	0	0	0	0.00221	0	0	0	0	0	0	0	0	0	0	0	0.00013	0	0	0	2.06423	0	0.00766	0.01053	0	0.31916	0.25442	0	0	0	0	0.00072	0	0.65974	0.00113	0	0	0	0	0	0	0.00409	0	0	0
MTT3T5b	0	0	0	0	0	0	0	0	0.00039	0	0	0	0	0	0	0	0	0	0	0	0.00045	0	0	0	0.17356	0	0	0.00212	0	0.06308	0.08073	0	0	0	0.00048	0	0	0.12646	0	0	0	0	0	0	0	0.00369	0.0021	0	0
MTT3T7	0	0	0	0.00188	0	0	0	0	0.00083	0	0	0	0	0	0	0	0	0	0	0	0.01065	0	0	0	0.48811	0	0	0.0026	0	0.45371	0.22971	0	0	0.00146	0.07349	0.00402	0	1.13461	0	0	0	0	0	0.00084	0	0.01492	0.0981	0	0
MTT3T9	0	0.0203	0	0.00546	0	0	0.00016	0	0.00976	0	0	0	0	0	0.00025	0.00031	0.00526	0.0052	0	0	0.01441	0	0	0	4.74207	0	0	0.0536	0	2.95192	2.78555	0	0	0.00101	0.04117	9e-05	0	2.87433	0	0	0	0	0	0.00172	0	0.02291	0.08461	0	0.00854
MTT6T11	0	0	0	0.00034	0	0	0	0	0	0	0	0	0	0	0	0	0	0	0	0	0.00617	0	0	0	36.0209	0	0	0	0.0004	1.91138	0.59468	0	0	0.00038	0.13376	0	0	0	0.41053	0.039	0	0	0	0.13656	0	0.69344	0.17484	0	0.00523
MTT6T16	0.00087	0	0	0	0	0	0	0	0	0	0	0	0	0	0	0	0	0	0	0	0	0	0	0	5.57971	0	0	0	0	0.37398	0.34251	0	0	0	0.16914	0	0	0	0.01802	0.00341	0	0	0	0.0613	0	0.38017	0.00504	0	0
MTT6T3	0	0	0	0	0	0	0	0	0	0	0	0	0	0	0	0	0	0	0	0	0.00236	0	0	0	2.66938	0.00131	0	0	0	3.69282	5.99727	0	0	0	0.0114	0	0	0	0.02172	0.00782	0	0	0	0.00492	0	0.03909	0.00821	0	0
MTT6T4	0	0	0	0.00066	0	0	0	0	0	0	0	0	0	0	0	0	0	0	0	0	0.00334	0	0	0	2.09258	0	0	0	0	0.93212	1.47287	0	0	0	0.00633	0	0	0	0.00357	0.00024	0	0	0	0.0028	0	0.0312	0.00457	0	0
MTT6T7	0	0	0	0.00764	0	0	0	0	0	0	0	0	0	0	0	0	0	0	0	0	0.00224	0.00182	0	0	1.47958	0.00015	0	0	0	0.8078	0.2259	0.00139	0	0	0.06535	0	0	0.00089	0.02911	0.00732	0	0	0	0.00571	0	0.03601	0.0024	0	0
MTT6T9	0.00026	0	0	0.00437	0	0	0	0	0	0	0	0.00149	0	0.00047	0	0	0	0	0	0.00027	0.00676	0	0	0	2.76997	0	0	0	0	0.92717	1.82438	0	0	0.00027	0.16936	0	0	0	0.51194	0	0	0	0	0.14271	0	0.68776	0.10345	0	0
TTC1T1	0.00047	0	0	0.00409	0	0.00059	0.00015	0	0.02246	0	0	0	0	0	0.00284	0	0	0	0	0	0.0012	6e-05	0.00171	0	4.06362	0	0	0.00055	0.65037	1.96115	1.26999	0	0.0086	0.02536	0.02601	4e-05	0	0	0	1.07637	0	0.06693	0	0.06008	0	0.38395	0.01451	5e-05	0.00091
TTC3T1	0	0	0	0.10323	0.00302	0.00249	0.02923	0	0.03979	0	0.43577	0.01144	0.00304	0	0.04548	0.00121	0	0	0.00093	0	0.11615	0	0.00387	0	0.00256	0	0	0	1.16181	21.7637	0.00048	0	0.01423	0.11216	6.15757	0.00246	0.00016	0.00541	0	0	0	0	0	0.89935	0	2.40519	1.05773	0	0
TTC4T1	0	0	0.00153	0.02677	0.00467	0.00121	0.00105	0	0.01261	0.00177	0	0	0.00222	0	0.0007	0	0	0	0	8e-05	0.01655	0	0.0092	0	0.00267	0	0	0	0.09698	5.95137	0.00057	0	0	0.08564	0.59716	0.15343	0.01947	2.34522	0	0	0	0	0.01831	0.01326	0.10746	0.03909	0.21879	0.00291	0.0005
TTN11T1	9.56735	0	0	0	0	0	0	0	0.00014	0	0	0	0	0	0	0	0	0	0	0	0.00704	0	0	0	6.07109	0	1.45021	0.01307	0	0.71734	0.01039	0	0	0	0.00216	0	0	0.78179	0	0	0	0.00934	0	0	0	0.0001	0.00053	0	0.0019
TTN5T2	4.35474	1.3629	0	0.00283	0	0	0	0	0.00194	0	0	0	0	0	0	0	0	0	0	0	0	0	0	0	11.0536	0	9.65733	0.03181	0	1.16134	0	0	0	0.01023	0.10457	0.00191	0	1.4947	0	0	0	0	0	0.0062	0	0.02131	0.0005	0	0.07659
TTP2T2	1.2414	0	0.1718	0	0	0	0	0	0.00045	0	0	0	0	0	0	0	0	0	0	0	0	0	0	0	0.46739	0	0.43013	0	0.00046	0.26585	0.01032	0	0	0	0	0	0	0.19727	0	0	0.00063	0	0	0.00107	0	0.0034	0	0	0.00746
[truncated: 349 more columns]
