# Supplementary material for: Microbiome Resilience and Health Implications for People in Half-Year Travel
Source: Front Immunol. 2022 Feb 24;13:848994. doi: 10.3389/fimmu.2022.848994 (PMC8907539; doi:10.3389/fimmu.2022.848994)
Supplement: Supplementary file 5 [file Table_4.xlsx]

## Sheet: TAT_subspecies_combine1-2018110
Group	Bacteroides_ovatus	Faecalibacterium_prausnitzii	Dorea_formicigenerans	Bacteroides_cellulosilyticus	Ruminococcus_sp_5_1_39BFAA	Eubacterium_rectale	Coprococcus_comes	Ruminococcus_obeum	Roseburia_inulinivorans	Bacteroides_xylanisolvens	Bacteroides_thetaiotaomicron	Escherichia_coli	Dorea_longicatena	Parabacteroides_distasonis	Odoribacter_splanchnicus	Alistipes_putredinis	Alistipes_onderdonkii	Prevotella_copri	Bacteroides_clarus	Clostridium_sp_ATCC_BAA_442	Coprococcus_catus	Collinsella_aerofaciens	Bacteroides_intestinalis	Clostridium_bolteae	Clostridium_hathewayi	Streptococcus_salivarius	Subdoligranulum_sp_4_3_54A2FAA	Parabacteroides_goldsteinii	Alistipes_finegoldii	Burkholderiales_bacterium_1_1_47	Clostridium_leptum	Parasutterella_excrementihominis	Eubacterium_ventriosum	Parabacteroides_merdae	Enterobacter_cloacae	Bacteroides_caccae	Bacteroides_fragilis	Lactobacillus_ruminis	Bifidobacterium_adolescentis	Eubacterium_eligens	Bacteroides_uniformis	Parabacteroides_johnsonii	Haemophilus_parainfluenzae	Streptococcus_thermophilus	Veillonella_parvula	Bifidobacterium_longum	Bacteroides_sp_2_1_56FAA	Eubacterium_hallii	Ruminococcus_gnavus
BJN	2.11111	2.44444	0	0	1.88889	0.222222	0	0.444444	1.77778	0.666667	0.555556	0.444444	0.222222	1.55556	0.222222	0.222222	0	0	0	0	0	0	0	0	0	0.333333	0.222222	0	0	0	0	0	0	0.222222	0	0	0	0	0	0.222222	0.222222	0	0.666667	0.333333	0.444444	0.777778	0.444444	0.777778	0.666667
T1	2.66667	3	0.333333	0.666667	1.66667	0	0.666667	0.333333	1.5	0.5	1.66667	0.333333	1	0.5	0.666667	0.333333	0.333333	0	0	0.833333	0	0.833333	0	0	0	0	0	0	0.333333	0	0.333333	0	0.333333	0	0	0.666667	0	0	0	0.333333	1.16667	0.5	0.5	0	0	0	0	0	0
T2	1.25	2	1.375	0.875	2.25	0	2.25	1.375	0.5	0.75	2.125	0.5	2.25	0.25	0.5	0	0.5	0.75	0.25	1	1	1.375	0	0	0	1.375	0.875	0	0	0	0.5	0	0	0	0.375	0.5	0	0	1.125	0.625	0.75	0.25	1.25	0	0	0.75	0	0	0
MTB10T31	1.33333	2	1.88889	0.222222	2.66667	0.444444	2.44444	2.66667	0.777778	1.22222	1.44444	1.44444	2	0.333333	0.222222	0	0.222222	0.222222	0	0	1.33333	1.77778	0	0	0	1.77778	0.222222	0	0	0	0.666667	0	0	0	0.222222	1.22222	0	0	0.444444	1.11111	1.22222	0.333333	0.777778	0.222222	0	1.44444	0	1.22222	0
T4	2	2.5	0	1	2	0	2.5	0	0	0	1	0	3.5	2.5	0	1	0	0	0	0	1	3	1	0	0	3	0	0	0	0	0	0	0	0	0	1	1	0	0	2	1	2	1	0	0	1	0	0	0
T5	2.41667	3	0.333333	1	1.58333	0.666667	1.33333	0.833333	1.25	0.333333	1.83333	1	1.25	1.16667	0.5	0.666667	0.5	0.5	0.333333	0.166667	0.166667	0.5	0.583333	0.166667	0.166667	0.166667	0.333333	0.25	0	0	0.5	0	0.166667	0	0	0.916667	0.166667	0.166667	0.5	0.666667	1.08333	0.666667	0.166667	0	0	1	0	0	0
T6	2.8	2.4	0.2	0.8	2.3	0.2	1.2	0.3	0.3	0	2.4	1	0.7	0.6	1	0	0.8	1.5	0.4	0	0	0.4	0.8	0.2	0	0.4	0.8	0.4	0.2	0.6	0.4	0.6	0.4	0.5	0.2	0.4	0	0	0	0.4	0.8	0.4	0.4	0.2	0	0.4	0	0.2	0
TAT	1	2	0	0	1	0.333333	0	1	0.333333	0	0	0.666667	0.833333	0	0.666667	0	0.333333	0	0	0	0	1.33333	0	0.333333	1	1	0.666667	0.5	0	0	0.333333	0	0	0.333333	0	0.333333	0	0	0.666667	0	0	0	0.333333	0	0.333333	1.83333	0	0	0.833333
[truncated: 42 more columns]

## Sheet: Sheet1
Supplementary Table 4. Average numbers of subspecies during the long stay.
Subspecies	BJN	T1	T2	MTB10T31	T4	T5	T6	TAT
Bacteroides_ovatus	2.11111	2.66667	1.25	1.33333	2	2.41667	2.8	1
Faecalibacterium_prausnitzii	2.44444	3	2	2	2.5	3	2.4	2
Dorea_formicigenerans	0	0.333333	1.375	1.88889	0	0.333333	0.2	0
Bacteroides_cellulosilyticus	0	0.666667	0.875	0.222222	1	1	0.8	0
Ruminococcus_sp_5_1_39BFAA	1.88889	1.66667	2.25	2.66667	2	1.58333	2.3	1
Eubacterium_rectale	0.222222	0	0	0.444444	0	0.666667	0.2	0.333333
Coprococcus_comes	0	0.666667	2.25	2.44444	2.5	1.33333	1.2	0
Ruminococcus_obeum	0.444444	0.333333	1.375	2.66667	0	0.833333	0.3	1
Roseburia_inulinivorans	1.77778	1.5	0.5	0.777778	0	1.25	0.3	0.333333
Bacteroides_xylanisolvens	0.666667	0.5	0.75	1.22222	0	0.333333	0	0
Bacteroides_thetaiotaomicron	0.555556	1.66667	2.125	1.44444	1	1.83333	2.4	0
Escherichia_coli	0.444444	0.333333	0.5	1.44444	0	1	1	0.666667
Dorea_longicatena	0.222222	1	2.25	2	3.5	1.25	0.7	0.833333
Parabacteroides_distasonis	1.55556	0.5	0.25	0.333333	2.5	1.16667	0.6	0
Odoribacter_splanchnicus	0.222222	0.666667	0.5	0.222222	0	0.5	1	0.666667
Alistipes_putredinis	0.222222	0.333333	0	0	1	0.666667	0	0
Alistipes_onderdonkii	0	0.333333	0.5	0.222222	0	0.5	0.8	0.333333
Prevotella_copri	0	0	0.75	0.222222	0	0.5	1.5	0
Bacteroides_clarus	0	0	0.25	0	0	0.333333	0.4	0
Clostridium_sp_ATCC_BAA_442	0	0.833333	1	0	0	0.166667	0	0
Coprococcus_catus	0	0	1	1.33333	1	0.166667	0	0
Collinsella_aerofaciens	0	0.833333	1.375	1.77778	3	0.5	0.4	1.33333
Bacteroides_intestinalis	0	0	0	0	1	0.583333	0.8	0
Clostridium_bolteae	0	0	0	0	0	0.166667	0.2	0.333333
Clostridium_hathewayi	0	0	0	0	0	0.166667	0	1
Streptococcus_salivarius	0.333333	0	1.375	1.77778	3	0.166667	0.4	1
Subdoligranulum_sp_4_3_54A2FAA	0.222222	0	0.875	0.222222	0	0.333333	0.8	0.666667
Parabacteroides_goldsteinii	0	0	0	0	0	0.25	0.4	0.5
Alistipes_finegoldii	0	0.333333	0	0	0	0	0.2	0
Burkholderiales_bacterium_1_1_47	0	0	0	0	0	0	0.6	0
Clostridium_leptum	0	0.333333	0.5	0.666667	0	0.5	0.4	0.333333
Parasutterella_excrementihominis	0	0	0	0	0	0	0.6	0
Eubacterium_ventriosum	0	0.333333	0	0	0	0.166667	0.4	0
Parabacteroides_merdae	0.222222	0	0	0	0	0	0.5	0.333333
Enterobacter_cloacae	0	0	0.375	0.222222	0	0	0.2	0
Bacteroides_caccae	0	0.666667	0.5	1.22222	1	0.916667	0.4	0.333333
Bacteroides_fragilis	0	0	0	0	1	0.166667	0	0
Lactobacillus_ruminis	0	0	0	0	0	0.166667	0	0
Bifidobacterium_adolescentis	0	0	1.125	0.444444	0	0.5	0	0.666667
Eubacterium_eligens	0.222222	0.333333	0.625	1.11111	2	0.666667	0.4	0
Bacteroides_uniformis	0.222222	1.16667	0.75	1.22222	1	1.08333	0.8	0
Parabacteroides_johnsonii	0	0.5	0.25	0.333333	2	0.666667	0.4	0
Haemophilus_parainfluenzae	0.666667	0.5	1.25	0.777778	1	0.166667	0.4	0.333333
Streptococcus_thermophilus	0.333333	0	0	0.222222	0	0	0.2	0
Veillonella_parvula	0.444444	0	0	0	0	0	0	0.333333
Bifidobacterium_longum	0.777778	0	0.75	1.44444	1	1	0.4	1.83333
Bacteroides_sp_2_1_56FAA	0.444444	0	0	0	0	0	0	0
Eubacterium_hallii	0.777778	0	0	1.22222	0	0	0.2	0
Ruminococcus_gnavus	0.666667	0	0	0	0	0	0	0.833333
Clostridium_nexile	0.444444	0	0	0	0	0	0	0
Clostridium_bartlettii	0.222222	0	0	0.222222	0	0	0	0.333333
Bacteroides_eggerthii	0	0.833333	0	0	0	0.666667	0.2	0
Bacteroides_dorei	0.222222	0.333333	0	0	0	0.333333	0	0.666667
Bacteroides_plebeius	0	0.333333	0	0	0	0.166667	0	0
Bacteroides_vulgatus	0	1	1	0.666667	1	0.166667	0.4	0
Bilophila_wadsworthia	0	0	0.25	0	0	0	0.2	0
Ruminococcus_torques	0.222222	0	0.5	1.11111	0	0.916667	0.6	0
Bacteroides_stercoris	0	0.333333	0	0	0	0.5	0.2	0.333333
Streptococcus_parasanguinis	0	0	0.25	1.33333	1	0.166667	0	1
Veillonella_atypica	0.222222	0	0.25	0	1	0	0	0.333333
Bacteroides_oleiciplenus	0	0.333333	0	0	0	0	0	0
Alistipes_shahii	0	0.333333	0	0	0	0	0	0.333333
Klebsiella_pneumoniae	0	0.333333	0.25	0.333333	0	0	0	0.833333
Bifidobacterium_pseudocatenulatum	0.333333	0.333333	0	0.222222	3	0	0	0
Ruminococcus_lactaris	0	0.333333	0	0	0	0	0	0
Ruminococcus_bromii	0	0.333333	0	0	0	0	0	0
Lachnospiraceae_bacterium_5_1_63FAA	0.222222	0	0.75	0.222222	0	0	0	0
Anaerostipes_hadrus	0	0	0	0.222222	0	0	0	0.333333
Ruminococcus_sp_JC304	0	0	0	0.888889	0	0	0	0
Leuconostoc_lactis	0	0	0	0.222222	0	0	0	0
Weissella_cibaria	0	0	0.25	0.222222	0	0	0	0
Eubacterium_ramulus	0	0	0	0.333333	0	0	0	0
Ruminococcus_callidus	0	0	0.25	0	0	0	0	0
Lactococcus_garvieae	0	0	0.25	0	0	0	0	0
Eubacterium_siraeum	0	0	0.25	0	0	0	0	0
Enterobacter_aerogenes	0	0	0.25	0	0	0	0	0
Gordonibacter_pamelaeae	0	0	0	0.222222	0	0	0	0.5
Enterococcus_faecium	0	0	0	0	0	0	0	0.333333
Enterococcus_casseliflavus	0	0	0	0	0	0	0	0.666667
Lachnospiraceae_bacterium_1_4_56FAA	0	0	0	0	0	0	0	0.333333
Streptococcus_vestibularis	0	0	0	0	0	0	0	0.333333
Eubacterium_limosum	0	0	0	0	0	0	0	0.333333
Actinomyces_sp_ICM47	0	0	0	0	0	0	0	0.333333
Adlercreutzia_equolifaciens	0	0	0	0	0	0	0	0.333333
Prevotella_salivae	0	0	0	0	0	0	0	0.333333
Clostridium_symbiosum	0	0	0	0	0	0	0	0.333333
Lachnospiraceae_bacterium_7_1_58FAA	0.444444	0	0	0	0	0	0	0
Bacteroides_sp_4_3_47FAA	0	0	0	0	0	0	0	0.333333
Lactobacillus_mucosae	0	0	0	0	0	0	0	0.333333
Alistipes_senegalensis	0.222222	0	0	0	0	0	0	0
